# Supplementary material for: Data gaps in anthropogenically driven local‐scale species richness change studies across the Earth's terrestrial biomes
Source: Ecol Evol. 2016 Mar 25;6(9):2938–47. doi: 10.1002/ece3.2004 (PMC4808076; doi:10.1002/ece3.2004)
Supplement: Supplementary file 2 [file ECE3-6-2938-s002.xlsx]

## Sheet: Sheet1
Study ID	Ref	Driver	Specific driver	What is being measured?	Taxa	Biome	Region	Country	Y	X	Control Mean SR	Treatment Mean SR	Control SD	Treatment SD	Control n	Treatment n	Effect size	Full_Ref
1	Aben et al. 2008	Land use change	Logging	Bird SR in disturbed vs. undisturbed forest sites	Bird	Tropical and subtropical dry broadleaf forests	Palearctic	Bolivia	-18.11	-63.59	71	58	NA	NA	1	1	-0.202237	Aben J, M Dorenbosch, SK Herzog, AJP, Smolders, G Van der Velde. 2008. Human disturbance affects a deciduous forest bird community in the Andean foothills of Central Bolivia. Bird Conservation International 18:363-380.
2	Adams and Engelhardt, 2009	Invasive species	Invasion by Microstegium vimineum	Total plant SR at last sampling date in invaded vs. uninvaded plots	Plant	Temperate broadleaf and mixed forests	Nearctic	USA	39.6	-77.817	22.18	16.11	5.36	5.39	6	6	-0.319751	Adams, S.N., and K.A.M. Engelhardt. 2009. Diversity declines in Microstegium vimineum (Japanese stiltgrass) patches. Biological Conservation 142:1003-1010.
3	Adum et al. 2013	Land use change	Logging	Amphibian SR in unlogged vs. avg of logged forest plots	Herpetofauna	Tropical and subtropical moist broadleaf forests	Afrotropic	Ghana	6.16	-2.4	8.15	9.87	1.56	1.91	12	12	0.191482	Adum GB, MP Eichhorn, W Oduro, C Ofori-Boateng, MO Rodel. 2013. Two-stage recovery of amphibian assemblages following selective logging of tropical forests. Conservation Biology 27:354-363.
4	Alaruikka et al. 2002	Land use change	Urbanization	Avg. of beetle and spider SR in rural area (forested) and avg. of urban and suburban areas	Invertebrates	Boreal forests	Palearctic	Finland	60.167	24.933	21	20.43	13.914	11.7004	40	40	-0.027518	Alaruikka, D., D.J. Kotze, K., Matveinen, and J. Niemela.2002. Carabid beetle and spider assemblages along a forested urban-rural gradient in southern Finland. Journal of Insect Conservation 6:195-206.
5	Alatalo et al. 2014	Nutrient addition	Nutrient addition	SR in control vs. nutrient addition plots in final sampling year	Plant	Tundra	Palearctic	Sweden	68.35	18.48	14.26	13.83	3.59	3.2	8	4	-0.0306183	Alatalo JM, CJ Little, AK Jagerbrand, U Molau. 2014. Dominance hierarchies, diversity, and species richness of vascular plants in an alpine meadow: contrasting short and medium term responses to simulated global change. PeerJ 2:e406.
5	Alatalo et al. 2014	Warming	Warming	SR in control vs. warmed plots in final sampling year	Plant	Tundra	Palearctic	Sweden	68.35	18.48	14.26	12.23	3.59	2.78	8	4	-0.153566	Alatalo JM, CJ Little, AK Jagerbrand, U Molau. 2014. Dominance hierarchies, diversity, and species richness of vascular plants in an alpine meadow: contrasting short and medium term responses to simulated global change. PeerJ 2:e406.
6	Alberio and Comparatore 2014	Invasive species	Invasion by Populus alba	Total SR in noninvaded vs. P. alba invaded area	Plant	Temperate grasslands, savannas, and shrublands	Neotropic	Argentina	-37.33	-57.03	4.66	3.04	0.2	0.3	10	10	-0.427158	Alberio C, V Comparatore. 2014. Patterns of woody plant invasion in an Argentinean coastal grassland. Acta Oecologica 54:65-71.
6	Alberio and Comparatore 2014	Invasive species	Invasion by Acacia longifolia	Total SR in noninvaded vs. A. longifolia invaded area	Plant	Temperate grasslands, savannas, and shrublands	Neotropic	Argentina	-37.33	-57.03	5.32	3.34	0.22	0.32	10	10	-0.465502	Alberio C, V Comparatore. 2014. Patterns of woody plant invasion in an Argentinean coastal grassland. Acta Oecologica 54:65-71.
7	Alberti et al. 2011	Nutrient addition	Nutrient addition	Plant SR in control vs. nutrient addition treatment	Plant	Temperate grasslands, savannas, and shrublands	Neotropic	Argentina	-37.73	-57.43	19	17	NA	NA	1	1	-0.111226	Alberti J, A Canepuccia, J Pascual, C Perez, O Iribarne. 2011. Joint control by rodent herbivory and nutrient availability of plant diversity in a salt marsh-salty steppe transition zone. Journal of Vegetation Science 22:216-224.
8	Alcayaga et al. 2013	Land use change	Agriculture	Spider SR in uncultivated vs. cultivated sites	Invertebrates	Mediterranean forests, woodlands, and scrub	Neotropic	Chile	-29.94	-70.95	23	18	NA	NA	1	1	-0.245122	Alcayaga OE, J Pizarro-Araya, FM Alfaro, J Cepeda-Pizarro. 2013. Spiders associated to agroecosystems in the Elqui Valley (Coquimbo Region, Chile). Revista Colombiana de Entomologia 39:150-154.
9	Alguacil et al. 2014	Land use change	Agriculture	Phytotype richness in natural cover area vs. avg of 4 different agricultural management practices	Fungi	Mediterranean forests, woodlands, and scrub	Palearctic	Spain	38.83	-0.7	10.96	12.51	0.92	1	3	3	0.132276	Alguacil MM, E Torrecillas, F Garcia-Orenes, A Roldan. 2014. Changes in the composition and diversity of AMF communities mediated by management practices in a Mediterranean soil are related with increases in soil biological activity. Soil Biology and Biochemistry 76:34-44.
10	Alix et al. 2014	Land use change	Urbanization	Amphibian SR in forested wetlands vs. urban wetlands	Amphibian	Temperate coniferous forests	Nearctic	USA	30.6	-87.77	6.75	6.25	2.36	0.96	4	4	-0.076961	Alix Dm, Cj Anderson, JB Grand, C Guyer. 2014. Evaluating the effects of land use on headwater wetland amphibian assemblages in coastal Alabama. Wetlands 34:917-926.
11	Almeida-Gomes and Rocha 2014	Land use change	Agriculture, habitat loss	Amphibian SR in continuous vs. avg of pasture and forest fragment areas	Amphibian	Tropical and subtropical moist broadleaf forests	Neotropic	Brazil	-22.4	-42.73	18	9.1	2.65	4.35	3	9	-0.682097	Almeida-Gomes M, CFD Rocha. 2014. Habitat loss reduces the diversity of frog reproductive modes in an atlantic forest freagmented landscape. Biotropica 47:113-118.
12	Alvarez and Cushman, 2002	Invasive species	Invasion by Delairea odorata	Total SR in noninvaded vs. invaded plots in avg of coastal, willow, and alder habitats	Plant	Mediterranean forests, woodlands, and scrub	Nearctic	USA	37.767	-122.5	3.97	2.56	1.51789	0.948683	10	10	-0.438759	Alvarez, M.E., and J.H. Cushman. 2002. Community-level consequences of a plant invasion: Effects on three habitats in coastal California. Ecological Applications 12(5):1434-1444.
13	Anderson et al. 2010	Invasive species	Invasion by Phytophtora cinnamomi	Fungi SR in uninfected vs. infected sites	Fungi	Mediterranean forests, woodlands, and scrub	Australasia	Australia	-32.47	116.25	114	64	NA	NA	1	1	-0.577315	Anderson P, M Brundrett, P Grierson, R Robinson. 2009. Impact of severe forest dieback caused by Phytophthora cinnamomi on macrofungal diversity in the northern jarrah forest of Western Australia. Forest Ecology and Management 259 :1033–1040
14	Andresen, 2008	Land use change	Agriculture	Beetle SR in avg of 2 undisturbed forests and two disturbed (secondary forest and open area) sites	Invertebrates	Tropical and subtropical coniferous forests	Neotropic	Mexico	20.083	-105	6.73	6.5	1.44	1.04	4	4	-0.034773	Andresen, E. 2008. Dung beetle assemblages in primary forest and disturbed habitats in a tropical dry forest landscape in western Mexico. Journal of Insect Conservation. 12:639-650.
15	Angeloni et al. 2006	Invasive species	Invasion by Typha x glauca	Bacterial SR in native vs. invaded zone (transition zone not included)	Bacteria	Temperate broadleaf and mixed forests	Nearctic	USA	45.633	-84.467	54	68.4	10.08	5.13	9	9	0.236389	Angeloni, N.L., K.J. Jankowski, N.C. Tuchman, and J.J. Kelly. 2006. Effects of an invasive cattail species (Typha x glauca) on sediment nitrogen and microbial community composition in a freshwater wetland. Microbiology Letters. 263:86-92.
16	Antoninka et al. 2011	Nutrient addition	Nutrient addition	Fungal SR in control vs. N addition treatments	Fungi	Temperate broadleaf and mixed forests	Nearctic	USA	45	-93	11.76	11.04	0.8	0.64	4	4	-0.0631789	Antoninka A, PB Reich, NC Johnson. 2011. Seven years of carbon dioxide enrichment, nitrogen fertilization and plant diversity influence arbuscular mycorrhizal fungi in a grassland ecosystem. New Phytologist 192:200-214.
17	Aratrakhorn et al. 2006	Land use change	Agriculture	Bird SR in avg. of forest vs. oil palm and forest vs. rubber plantation sites	Birds	Tropical and subtropical moist broadleaf forests	Indo-Malay	Thailand	7.95	99.217	22.6	8.95	5.69631	5.86063	30	30	-0.926296	Aratrakorn, S., S. Thunhikorn, and P.F. Donald. 2006. Changes in bird communities following conversion of lowland forest to oil palm and rubber plantations in southern Thailand. Bird Conservation International 16:71-82.
18	Arbelaez-Cortes et al. 2011	Land use change	Logging	Bird SR in mature forest vs. avg of human use forests	Bird	Tropical and subtropical moist broadleaf forests	Neotropic	Colombia	4.69	-75.55	8.14	8.59	NA	NA	1	1	0.0538086	Arbelaez-Cortes E, HA, Rodriguez-Correa, M Restrepo-Chica. 2011. Mixed bird flocks: patterns of activity and species composition in a region of the Central Andes of Colombia. Revista Mexicana de Biodiversidad 82:19-31.
19	Armbrecht et al. 2006	Land use change	Agriculture	Ant SR in avg of forest sites vs. avg of agriculture sites	Invertebrates	Tropical and subtropical moist broadleaf forests	Neotropic	Colombia	5.11	-75.92	1.6	1.17	1.01	0.76	40	40	-0.313	Armbrecht I, I Perfecto, E Silverman. 2006. Limitation of nesting resources for ants in Colombian forests and coffee plantations. Ecological Entomology 31:403-410.
20	Arnone et al. 2011	Warming	Experimental warming	Plant SR in control vs. warmed plots at last sampling date	Plant	Temperate grasslands, savannas, and shrublands	Nearctic	USA	35.08	-97.9	27.54	31.3	4.26	8.52	6	6	0.127979	Arnone JA, RL Jasoni, AJ Lucchesi, JD Larsen, EA Leger, RA Sherry, et al. 2011. A climatically extreme year has large impacts on C4 species in tallgrass prairie ecosystems but only minor effects on species richness and other plant functional groups. Journal of Ecology 99:678-688.
21	Arroyo et al. 2005	Land use change	Agriculture	Mite SR in natural forest vs. avg of agricultural areas	Invertebrates	Mediterranean forests, woodlands, and scrub	Palearctic	Spain	42.35	-3.87	13	4.67	NA	NA	5	5	-1.02379	Arroyo J, JC Iturrondobeitia, C Rad, S Gonzalez-Carcedo. 2005. Oribatid mite community structure in steppic habitats of Burgos Province, central northern Spain. Journal of Nautral History 39:3453-3470.
22	Arroyo-Rodriguez and Mandujano 2006	Land use change	Logging	Plant SR in large continuous fragment vs. average of 15 small fragments	Plant	Tropical and subtropical moist broadleaf forests	Neotropic	Mexico	18.417	-95.183	11	16.35	7.27324	11.0363	10	10	0.396333	Arroyo-Rodriguez, V., and S. Mandijano. 2006. The importance of tropical rainforest fragments to the conservation of plant species diversity in Los Tuxtlas, Mexico. Biodiversity and Conservation. 15:4159-4179.
23	Avendano-Mendoza et al. 2005	Land use change	Agriculture, habitat loss	Beetle SR in continuous forest vs. continuous and patch cultivated fields and forest patch	Invertebrates	Tropical and subtropical moist broadleaf forests	Neotropic	Guatemala	15.467	-90.367	28	22	NA	NA	5	5	-0.241162	Avendano-Mendoza, C., A. Moron-Rios, E.B. Cano, and J. Leon-Cortes. 2005. Dung beetle community (Coleoptera:Scarabaedae:Scarabaeinae) in a tropical landscape at the Lachua Region, Guatemala. Biodiversity and Conservation 14:801-822.
24	Avis et al. 2003	Nutrient addition	Nutrient addition	Fungal SR in control vs. avg of N addition treatments	Fungi	Temperate broadleaf and mixed forests	Nearctic	USA	45.42	-93.17	22.7	8.35	11.95	3.03	3	3	-1.0001	Avis PG, DJ McLaughlin, BC Dentinger, PB Reich. 2003. Long-term increase in nitrogen supply alters above- and below-ground ectomycorrhizal communities and increases the dominance of Russula spp. In a temperate oak savanna. New Phytologist 160:239-253.
25	Avolio et al. 2014	Nutrient addition	Nutrient addition	Plant SR in control vs. NP addition plots	Plant	Temperate grasslands, savannas, and shrublands	Nearctic	USA	39.08	-96.58	17.72	16.14	0.96	0.93	6	6	-0.0933933	Avolio ML, SE Koerner, KJ La Pierre, KR Wilcox, GWT Wilson, MD Smith, SL Collins. 2014. Changes in plant community composition, not diversity, during a decade of nitrogen and phosphorus additions drive above-ground productivity in a tallgrass prairie. Journal of Ecology 102:1649-1660.
26	Ayup et al. 2014	Invasive species	Invasion by Ligustrum lucidum	Bird SR in invaded vs. native dominated forests (avg of wet and dry seasons and lower and upper forests)	Birds	Tropical grasslands, savannas, and shrublands	Neotropic	Argentina	-27.5	-65.67	26.9	11.88	NA	NA	1	1	-0.81727	Ayup MM, L Montti, R Aragon, HR Grau. 2014. Invasion of Ligustrum lucidum in thr southern Yungas: Changes in habitat properties and decline in bird diversity. Acta Oecologica 54:72-81.
27	Azhar et al. 2013	Land use change	Agriculture	Bird SR in forest vs. plantation	Birds	Tropical and subtropical moist broadleaf forests	Indo-Malay	Malaysia	2.86	101.37	194	108	NA	NA	1	1	-0.585727	Azhar B, DB Lindenmayer, J Wood, J Fischer, A Manning, C McElhinny, et al. 2013. The influence of agricultureal system, stand structural complexity, and landscape context on foraging birds in oil palm landscapes. Ibis 155:297-312.
28	Babbitt et al. 2009	Land use change	Agriculture	Amphibian SR in prairie (natural) vs. avg of pasture and rangeland (agricultural) sites	Amphibian	Temperate coniferous forests	Nearctic	USA	27.6	-81.05	6.49	5.62	0.93	0.52	6	6	-0.143931	Babbitt, KJ, MJ Baber, DL Childers, D Hocking. 2009. Influence of agricultural upland habitat type on larval anuran assemblages in seasonally inundated wetlands. Wetlands 29:294-301.
29	Bai et al. 2010	Nutrient addition	Nutrient addition	Plant SR in control vs. avg of N addition treatments in avg of 2 sites at last sampling date	Plant	Temperate grasslands, savannas, and shrublands	Palearctic	China	43.63	116.7	11.24	9.09	2.43	2.16	9	9	-0.212304	Bai Y, J Wu, CM Clark, S Naeem, Q Pan, J Huang, L Zhang, X Han. 2010. Tradeoffs and throsholds in the effects of nitrogen addition on biodiversity and ecosystem functioning: evidence from inner Mongolia Grasslands. Global Change Biology 16:358-372.
30	Bakker and Wilson, 2001	Invasive species	Invasion by Agropyron cristatum	Total plant SR in invaded vs. noninvaded areas	Plant	Temperate grasslands, savannas, and shrublands	Nearctic	Canada	49.367	-107.883	10.1	6.4	1.69706	1.9799	8	8	-0.456237	Bakker, J., and S. Wilson. 2001. Competitive abilities of native and introduced grasses. Plant Ecology. 157:117-125.
31	Bakonyi and Nagy 2000	Warming	Warming	Nematode SR in control and avg. of warmed wet and dry sites at last sampling date	Invertebrates	Temperate broadleaf and mixed forests	Palearctic	Hungary	46.583	20	91.29	76.78	NA	NA	6	6	-0.173097	Bakonyi, G., and P. Nagy. 2000. Temperature- and moisture induced changes in the structure of the nematode fauna of a semiarid grassland --patterns and mechanisms. Global Change Biology. 6:697-707.
32	Bakonyi et al. 2007	Warming	Warming	Nematode SR in control vs. warmed plots in average of habitat types	Invertebrates	Temperate broadleaf and mixed forests	Palearctic	Hungary	46.583	19.383	22.6	22.3	4.67654	3.2909	3	3	-0.0133632	Bakonyi, G, P. Nagy, E. Kovacs-Lang, E. Kovacs, S. Barabas, V. Repasi, and A. Seres. 2007. Soil nematode community structure as affected by temperature and moisture in a temperate semiarid shrubland. Applied Soil Ecology. 37:31-40.
33	Baldwin 2013	Nutrient addition	Nutrient addition	Plant SR in control vs. NP addition plots (avg of swamp and marsh habitats)	Plant	Temperate coniferous forests	Nearctic	USA	38.53	-75.77	8.06	7.28	1.13	0.63	3	3	-0.101783	Baldwin AH. 2013. Nitrogen and phosphorus differentially affect annual and perennial plants in tidal freshwater and oligohaline wetlands. Estuaries and Coasts 36:547-558.
34	Baldwin et al. 2014	Warming	Warming	Plant SR in ambient vs. elevated plots at Southern North America site	Plant	Temperate coniferous forests	Nearctic	USA	33.45	-79.18	16.38	14.58	0.88	2.13	6	6	-0.11641	Baldwin AH, K Jensen, M Schonfeldt. 2014. Warming increases plant biomass and reduces diversity across continents, latitudes, and species migration scienarios in experimental wetland communities. Global Change Biology 20:835-850.
34	Baldwin et al. 2014	Warming	Warming	Plant SR in ambient vs. elevated plots at middle Europe site	Plant	Temperate broadleaf and mixed forests	Palearctic	France	47.23	-1.47	13.97	11.45	0.86	1.59	6	6	-0.198922	Baldwin AH, K Jensen, M Schonfeldt. 2014. Warming increases plant biomass and reduces diversity across continents, latitudes, and species migration scienarios in experimental wetland communities. Global Change Biology 20:835-850.
34	Baldwin et al. 2014	Warming	Warming	Plant SR in ambient vs. elevated plots at northern Europe site	Plant	Temperate broadleaf and mixed forests	Palearctic	Germany	53.83	-9.37	9.76	7.96	1.22	2.3	6	6	-0.203863	Baldwin AH, K Jensen, M Schonfeldt. 2014. Warming increases plant biomass and reduces diversity across continents, latitudes, and species migration scienarios in experimental wetland communities. Global Change Biology 20:835-850.
34	Baldwin et al. 2014	Warming	Warming	Plant SR in ambient vs. elevated plots at southern Europe site	Plant	Temperate broadleaf and mixed forests	Palearctic	Portugal	41.95	-8.82	14.64	15.3	4.07	1.05	6	6	0.0440953	Baldwin AH, K Jensen, M Schonfeldt. 2014. Warming increases plant biomass and reduces diversity across continents, latitudes, and species migration scienarios in experimental wetland communities. Global Change Biology 20:835-850.
34	Baldwin et al. 2014	Warming	Warming	Plant SR in ambient vs. elevated plots at middle North America site	Plant	Temperate broadleaf and mixed forests	Nearctic	USA	37.55	-76.94	11.3	10	1.05	1.86	6	6	-0.122218	Baldwin AH, K Jensen, M Schonfeldt. 2014. Warming increases plant biomass and reduces diversity across continents, latitudes, and species migration scienarios in experimental wetland communities. Global Change Biology 20:835-850.
34	Baldwin et al. 2014	Warming	Warming	Plant SR in ambient vs. elevated plots at northern North America site	Plant	Temperate broadleaf and mixed forests	Nearctic	USA	41.39	-72.42	12.65	8.97	4.24	0.88	6	6	-0.343772	Baldwin AH, K Jensen, M Schonfeldt. 2014. Warming increases plant biomass and reduces diversity across continents, latitudes, and species migration scienarios in experimental wetland communities. Global Change Biology 20:835-850.
35	Ballard et al. 2013	Invasive species	Invasion by various non-native plants	Arthropod SR on native vs. invasive plant species	Invertebrates	Temperate broadleaf and mixed forests	Nearctic	USA	39.67	-75.75	39.38	13.4	35.1	15.5	40	40	-1.078	Ballard M, J Hough-Goldstein, D Tallamy. 2013. Arthropod communities on native and nonnative early successional plants. Environmental Entomology 42:851-859.
36	Banks et al. 2007	Land use change	Agriculture	Beetle and spider SR in forest vs. crop plots	Invertebrates	Tropical and subtropical moist broadleaf forests	Neotropic	Costa Rica	9.68	-84.38	29	28	NA	NA	1	1	-0.0350913	Banks JE, P Sandvik, L Keesecker. 2007. Beetle and spider diversity in a mosaic of farmland, edge, and tropical forest fragments in western Costa Rica. Pan-Pacific Entomologist 83:152-160.
37	Barbosa and Marquet, 2002	Land use change	Habitat loss	Beetle SR averaged across 4 seasons (in avg. of small and medium fragments vs. large fragment)	Invertebrates	Mediterranean forests, woodlands, and scrub	Neotropic	Chile	-30.667	-71.5	3.37	3.06	0.821584	1.15022	30	30	-0.0964978	Barbosa, O., and P.A. Marquet. 2002. Effects of forest fragmentation on the beetle assemblage at the relict forest of Fray Jorge, Chile. Oecologia. 132(2):296-306.
38	Barnes et al. 2014	Land use change	Agriculture	Invertebrate SR in forest vs. 3 agricultural sites	Invertebrates	Tropical and subtropical moist broadleaf forests	Indo-Malay	Indonesia	-0.78	113.92	93.82	68.92	44.52	8.24	32	32	-0.308432	Barnes AD, M Jochum, S Mumme, NF Haneda, A Farajallah, TH Widarto, U Brose. 2014. Consequences of tropical land use for multitrophic biodiversity and ecosystem functioning. Nature Communications 5:5351.
39	Bartomeus et al. 2008	Invasive species	Invasion by Carpobrotus affine acinaciformis	Pollinator insect SR for Carpobotus invasion	Invertebrates	Mediterranean forests, woodlands, and scrub	Palearctic	Spain	41.567	1.5	29.33	20.33	6.42591	2.09578	3	3	-0.366513	Bartomeus, I., M. Vila, and L. Santamaria. 2008. Contrasting effects of invasive plants in plant-pollinator networks. Oecologia. 155:761-770.
39	Bartomeus et al. 2008	Invasive species	Invasion by Opuntia stricta	Pollinator insect SR for Opuntia invasion	Invertebrates	Mediterranean forests, woodlands, and scrub	Palearctic	Spain	41.567	1.5	23.67	21	2.07846	3.4641	3	3	-0.119686	Bartomeus, I., M. Vila, and L. Santamaria. 2008. Contrasting effects of invasive plants in plant-pollinator networks. Oecologia. 155:761-770.
40	Bartz et al. 2014	Land use change	Agriculture	Mean earthworm SR in natural forest vs. average of 4 land use systems in Western region	Invertebrates	Tropical and subtropical moist broadleaf forests	Neotropic	Brazil	-22.5	-44.57	1.5	2.25	NA	NA	3	3	0.405465	Bartz MLC, GG Brown, MG da Rosa, OK Filho, SW James, T Decaens, D Baretta. 2014. Earthworm richness in land-use systems in Santa Catarina, Brazi. Applied Soil Ecology 83:59-70.
40	Bartz et al. 2014	Land use change	Agriculture	Mean earthworm SR in natural forest vs. average of 4 land use systems in plateau region	Invertebrates	Tropical and subtropical moist broadleaf forests	Neotropic	Brazil	-26.87	-52.4	2.3	3.25	NA	NA	3	3	0.345746	Bartz MLC, GG Brown, MG da Rosa, OK Filho, SW James, T Decaens, D Baretta. 2014. Earthworm richness in land-use systems in Santa Catarina, Brazi. Applied Soil Ecology 83:59-70.
41	Basiliko et al. 2013	Land use change	Agriculture	Archeal richness in natural peatland vs. avg of mined and abandoned peatlands for site 1	Archea	Temperate broadleaf and mixed forests	Nearctic	Canada	47.83	-69.53	7	9.5	1	2	3	3	0.305382	Basiliko N, K Henry, V Gupta, TR Moore, BT Driscoll, PF Dunfield. 2013. Controls on bacterical and archaeal community structure and greenhouse gas production in natural, mined, and restored Canadian peatlands. Frontiers in Microbiology 4:1-14.
41	Basiliko et al. 2013	Land use change	Agriculture	Archeal richness in natural peatland vs. avg of mined and abandoned peatlands for site 2	Archea	Temperate broadleaf and mixed forests	Nearctic	Canada	47.73	-64.7	6	6	2	1	3	3	0	Basiliko N, K Henry, V Gupta, TR Moore, BT Driscoll, PF Dunfield. 2013. Controls on bacterical and archaeal community structure and greenhouse gas production in natural, mined, and restored Canadian peatlands. Frontiers in Microbiology 4:1-14.
42	Basset et al. 2008	Land use change	Agriculture	Arthropod SR in average of garden and savanna vs. old forest	Invertebrates	Tropical and subtropical moist broadleaf forests	Afrotropic	Gabon	-2.7	10.017	214.1	278.77	29.2717	53.6763	3	3	0.263944	Basset, Y., O. Missa, A. Alonso, S.E. Miller, G. Curletti, M.D. Meyer, C. Eardley, O.T. Lewis, M.W. Mansell, V. Novotny, and T. Wagner. 2008. Changes in arthropod assemblages along a wide gradient of disturbance in Gabon. Conservation Biology 22:1552-1563.
43	Batary et al. 2008	Nutrient addition	Nutrient addition	Spider SR in no nutrient addition sites vs. avg of different levels of nutrient addition	Invertebrates	Temperate broadleaf and mixed forests	Palearctic	Hungary	47.1	19.08	12.47	13.52	2.06	4.58	4	30	0.0808443	Batary P, A Kovacs, A Baldi. 2008. Management effects on carabid beetles and spiders in central Hungarian grasslands and cereal fields. Community Ecology 9:247-254.
44	Bates et al. 2005	Warming	Experimental warming	Bryophyte SR in control vs. warmed treatments (for normal moisture)	Plant	Temperate broadleaf and mixed forests	Palearctic	United Kingdom	53.13	-1.36	14.66	13.28	3.06	1.92	5	5	-0.0988636	Bates JW, K Thompson, JP Grime. 2005. Effects of simulated long-term climatic change on the bryophytes of a limestone grassland community. Global Change Biology 11:757-769.
45	Bates et al. 2011	Land use change	Urbanization	Bee and Hoverfly SR in rural vs. avg of urban and suburban sites	Invertebrates	Temperate broadleaf and mixed forests	Palearctic	United Kingdom	52.51	-1.88	32	20.5	8.67	6.12	9	9	-0.445311	Bates AJ, JP Sadler, AJ Fairbrass, SJ Falk, JD Hale, TJ Mathews. 2011. Changing bee and hoverfly pollinator assemblages along an urban-rural gradient. PLoS One 6:e23459.
46	Baur et al. 2006	Land use change	Agriculture	Avg of plant and invertebrate SR in natural forests vs. hay meadow	Plants, Invertebrate	Temperate coniferous forests	Palearctic	Romania	46.55	23.34	47.25	39.73	7.88	4.7	4	4	-0.173346	Baur B, C Cremene, G Groza, L Rakosy, AA Schileyko, A Baur, et al. 2006. Effects of abandonment of subalpine hay meadows on plant and invertebrate diversity in Transylvania, Romania. Biological Conservation 132:261-273.
47	Beas and Smith 2014	Land use change	Agriculture	Amphibian SR in reference vs. cropland sites	Herpetofauna	Temperate grasslands, savannas, and shrublands	Nearctic	USA	41.08	-98.5	4.25	3.91	0.05	0.15	12	11	-0.0833816	Beas BJ, LM Smith. 2014. Amphibian community responses to playa restoration in the rainwater basin. Wetlands 34:1247-1253.
48	Belnap and Phillips, 2001	Invasive species	Invasion by Bromus tectorum	Invertebrate taxon richness in native vs. invaded in avg. of 2 sites	Invertebrates	Deserts and xeric shrublands	Nearctic	USA	38.567	-109.867	14	12	NA	NA	36	36	-0.154151	Belnap, J., and S.L. Phillips. 2001. Soil biota in an ungrazed grassland: Response to annual grass (Bromus tectorum) invasion. Ecological Applications. 11:1261-1275.
49	Belnap et al. 2005	Invasive species	Invasion by Bromus tectorum	Plant SR in native sites vs. avg. of recently and historically invaded sites in final sampling year	Plant	Deserts and xeric shrublands	Nearctic	USA	38.567	-109.867	6.7	3	0.52	0.64	3	3	-0.803495	Belnap, J., S.L. Phillips, S.K. Sherrod, and A. Moldenke. 2005. Soil biota can change after exotic plant invasion: does this affect ecosystem processes? Ecology. 86:3007-3017.
50	Belnap et al. 2006	Invasive species	Invasion by Bromus tectorum	Moss SR in average of 2 native and invaded sites (not grazed sites)	Plant	Deserts and xeric shrublands	Nearctic	USA	38.567	-109.867	4.5	5	NA	NA	6	6	0.105361	Belnap, J., S.L. Phillips, and T. Troxler. 2006. Soil lichen and moss cover and species richness can by highly dynamic: The effects of invasion by the annual exotic grass Bromus tectorum, precipitaion, and temperature on biological soil crusts in SE Utah.
51	Benesperi et al. 2012	Invasive species	Invasion by Robinia pseudoacacia	Plant SR in avg of young/adult/mature black locust stands vs. native stands	Plant	Mediterranean forests, woodlands, and scrub	Palearctic	Italy	44.55	10.9	21.5	14.57	16.9328	11.5619	7	7	-0.389088	Benesperi, R., C. Giuliani, S. Zanetti, M. Gennai, M.M. Lippi, T. Guidi, J. Nascimbene, and B. Foggi. 2012. Biodiversity and Conservation 21:3555-3568.
52	Benitez-Malvido and Martinez-Ramos 2003	Land use change	Habitat loss	Plant SR in avg. of 3 fragments vs. continous forest (for all species)	Plant	Tropical and subtropical moist broadleaf forests	Neotropic	Brazil	-3.1	-60.017	24.14	14.78	2.79	2.1	2	5	-0.490595	Benitez-Malvido, J., and M. Martinez-Ramos. 2003. Impact of forest fragmentation on understorey plant species richness in Amazonia. Conservation Biology. 17:389-400
53	Bennett et al. 2014	Invasive species	Invasion by Bromus inermis	Plant SR in native vs. invaded sites (avg of distances from invasion edge)	Plant	Temperate grasslands, savannas, and shrublands	Nearctic	Canada	53	-111.31	10.43	8.14	1.83	1.56	9	9	-0.247896	Bennett JA, GC Stotz, JF Cahill. 2014. Patterns of phylogenetic diversity are linked to invasion impacts, not invasion resistance, in a native grassland. Journal of Vegetation Science 25:1315-1326.
54	Bernard and Fenton 2002	Land use change	Agriculture, urbanization, habitat loss	Bat SR in forest vs. avg of savanna, backyard, and forest fragmented sites	Mammals	Tropical and subtropical moist broadleaf forests	Neotropic	Brazil	-2.5	-54.95	44	34.25	NA	NA	5	14	-0.250503	Bernard E, MB Fenton. 2002. Species diversity of bats in forest fragments, primary forests, and savannas in central Amazonia, Brazil. Canadian Journal of Zoology 80:1124-1140.
55	Bernard et al. 2009	Land use change	Agriculture, logging	Small mammal SR in avg of primary forest vs. avg of logged forest and agricultural sites	Mammals	Tropical and subtropical dry broadleaf forests	Indo-Malay	Malaysia	4.96	117.8	6	3.8	NA	NA	1	1	-0.456758	Bernard H, J Fjeldsa, M Mohamed. 2009. A case study on the effects of disturbance and conversion of tropical lowland rain forest on the non-volant small mammals in north Borneo: management implications. Mammal Study 34:85-96.
56	Bevivino et al. 2014	Land use change	Agriculture	Bacterial SR in forest site vs. avg. of 4 agriculture sites at last sampling dates	Bacteria	Mediterranean forests, woodlands, and scrub	Palearctic	Italy	40.82	9.28	32.4	27.1	3.71	2.12	5	5	-0.178625	Bevivino A, P Paganin, G Bacci, A Florio, MS Pellicer, MC Papaleo, et al. 2014. Soil bacterial community response to differences in agricultural management along with seasonal changes in a Mediterranean region. PLoS One 9:e105515.
57	Beyens et al. 2009	Warming	Experimental warming	Living protist SR in control vs. heated plots at last sampling date	Protist	Tundra	Nearctic	Greenland	69.25	-53.57	8.52	11.87	4.36	1.23	3	3	0.331598	Beyens L, P Ledeganck, BJ Graae, I Nijs. 2009. Are soil biotia buffered against climatic extremes? An experimental test on testate amoebae in arctic tundra (Qeqertarsuaq, West Greenland). Polar Biology 32:452-462.
58	Bihn et al. 2008	Land use change	Agriculture	Ant SR in pasture vs. forest (avg of epigeic and hypogeic ants)	Invertebrates	Tropical and subtropical moist broadleaf forests	Neotropic	Brazil	-25.26	-48.67	16.85	6.85	NA	NA	3	3	-0.900102	Bihn JH, M Verhaagh, M Braendle, R Brandl. 2008. Do secondary forests act as refuges for old growth forest animals? Recovery of ant diversity in the Atlantic forest of Brazil. Biological Conservation 141:733-743.
59	Biswas and Mallik, 2010	Land use change	Logging	Plant SR in control vs. clear cutting treatments in avg. of riparian and upland zones	Plant	Temperate broadleaf and mixed forests	Nearctic	Canada	48.367	-89.317	10.19	9.28	1.96061	1.17004	10	10	-0.0935453	Biswas, S.R. and Mallik, A.U. 2010. Disturbance effects on species diversity and functional diversity in riparian and upland plant communities. Ecology 91(1):28-35.
60	Bobbink 1991	Nutrient addition	Nutrient addition	Total phanerogram SR in avg. of 2 sites with N addition	Plant	Temperate broadleaf and mixed forests	Palearctic	Netherlands	50.85	5.9	27.2	16.5	3.04056	3.25269	2	2	-0.499857	Bobbink, R. 1991. Effects of nutrient enrichment in Dutch chalk grassland. Journal of Applied Ecology. 28:28-41.
61	Borer et al. 2014	Nutrient addition	Nutrient addition	Plant SR in control vs. NP addition plots (avg. of different levels of N addition)	Plant	Mediterranean forests, woodlands, and scrub	Nearctic	USA	34.7	-120.47	5.91	4.93	0.55	0.61	3	3	-0.181307	Borer ET, EW Seabloom, CE Mitchell, JP Cronin. 2014. Multiple nutrients and herbivores interact to govern diversity, productivity, composition, and infection in a successional grassland. Oikos 123:214-224.
62	Borgella et al. 2001	Land use change	Habitat loss	Bird SR in avg of fragmented sites (0.3-20ha) vs. continuous site (226ha)	Birds	Tropical and subtropical moist broadleaf forests	Neotropic	Costa Rica	8.783	-82.95	16	10.6	NA	NA	1	5	-0.411735	Borgella, R., A.A. Snow, and T.A. Gavin. 2001. Species richness and pollen loads of hummingbirds using forest fragments in Southern Costa Rica. Biotropica. 33(1):90-109.
63	Borges 2007	Land use change	Agriculture	Bird SR in primary vs. secondary forest	Bird	Tropical and subtropical moist broadleaf forests	Neotropic	Brazil	-1.89	-61.69	110	116	NA	NA	1	1	0.0531098	Borges SH. 2007. Bird assemblages in secondary forests developing after slash and burn agriculture in the Brazilian amazon. Journal of Tropical Ecology 23:469-477.
64	Bos et al. 2007	Land use change	Agriculture	Invertebrate SR in natural forest vs. average of 3 types of agro-forests	Invertebrates	Tropical and subtropical moist broadleaf forests	Australasia	Indonesia	-1.867	120.967	8.48	12.78	3.48	8	4	12	0.410171	Bos, M.M., P. Hohn, S. Saleh, B. Buche, D. Buchori, I. Stefan-Dewenter, and T. Tscharntke. 2007. Insect diversity responses to forest conversion and agroforestry management. Stability of Tropical Rainforest Margins 1:277-294.
65	Bouyer et al. 2007	Land use change	Agriculture	Plant SR in protected area vs. avg of agricultural land use areas in Benin	Plants, Invertebrates	Tropical grasslands, savannas, and shrublands	Afrotropic	Benin	11.68	2.32	8.67	4.52	NA	NA	5	5	-0.651357	Bouyer J, Y Sana, Y Samandoulagou, J Cesar, L Guerrini, C Kabore-Zoungrana, et al. 2007. Identification of ecological indicators for monitoring ecosytem health in the trans-boundary W Regional park: a pilot study. Biological Conservation 138:73-88.
65	Bouyer et al. 2007	Land use change	Agriculture	Plant SR in protected area vs. avg of agricultural land use areas in Burkina Faso	Plants, Invertebrates	Tropical grasslands, savannas, and shrublands	Afrotropic	Burkina Faso	12.25	1.92	9.75	8.71	NA	NA	8	8	-0.112795	Bouyer J, Y Sana, Y Samandoulagou, J Cesar, L Guerrini, C Kabore-Zoungrana, et al. 2007. Identification of ecological indicators for monitoring ecosytem health in the trans-boundary W Regional park: a pilot study. Biological Conservation 138:73-88.
66	Braga et al. 2013	Land use change	Agriculture	Beetle SR in primary forest vs. avg. of agrictulture and pasture plots	Invertebrates	Tropical and subtropical moist broadleaf forests	Neotropic	Brazil	-4.35	-69.6	11.51	1.53	3.52441	1.1619	15	15	-2.01795	Braga, R.F., V. Korasaki, E. Andresen, and J. Louzada. 2013. Dung beetle community and functions along a habitat-disturbance gradient in the Amazon: A rapid assessment of ecological functions associated to biodiversity. PLoS One 8(2):e57786.
67	Bragagnolo et al. 2007	Land use change	Habitat loss	Spider species richness averaged across large and small fragments in secondary forest	Invertebrates	Tropical and subtropical moist broadleaf forests	Neotropic	Brazil	-23.833	-47.217	12.75	6.5	2.22	1.87	4	8	-0.673729	Bragagnolo, C., A.A. Noguiera, R.P.A. Rocha, and R. Pardini. 2007. Harvestmen in an Atlantic forest fragmented landscape: Evaluating assemblage response to habitat quality and quantity. Biological Conservation. 389-400
68	Brancaleoni and Gerdol 2014	Nutrient addition	Nutrient addition	Plant SR in control vs. avg of low and high NP addition plots at last sampling date in avg. of hummock and lawn sites	Plant	Temperate coniferous forests	Palearctic	Italy	46.35	11.73	8.8	10.1	2.08	3.11	5	5	0.137784	Brancaleoni L, R Gerdol. 2014. Habitat-dependent interactive effects of a heatwave and experimental fertilization on the vegetation of an alipine mire. Journal of Vegetation Science 25:427-438.
69	Braschler et al. 2003	Land use change	Fragmentation	Aphid SR in control vs. fragmented plots	Invertebrates	Temperate broadleaf and mixed forests	Palearctic	Switzerland	47.567	7.583	3.11	4.11	4.23	3.9	9	9	0.2788	Braschler, B., G. Lampel, and B. Baur. 2003. Experimental small scale grassland fragmentation alters aphid population dynamics. Oikos 100:581-591.
70	Braschler et al. 2009	Land use change	Fragmentation	Orthroptera SR in control vs. fragmented plots	Invertebrates	Temperate broadleaf and mixed forests	Palearctic	Switzerland	47.433	7.55	18	19	NA	NA	3	3	0.0540672	Braschler, B., L. Marini, G.H. Thommen, and B. Baur. 2009. Effects of small-scale grassland fragmentation and frequent mowing on population density and species diversity of orthopterans: a long term study. Ecological Entomology. 34:321-329.
71	Brigic et al. 2014	Invasive species	Invasion by Amorpha fruticosa	Avg of plant and beetle SR in natural vs. invaded sites	Plant, Invertebrate	Temperate broadleaf and mixed forests	Palearctic	Croatia	45.27	16.82	23.87	16.64	NA	NA	1	1	-0.360813	Brigic A, S Vujcic-Karlo, RM Kepcija, Z Stancic, A Alegro, I Ternjej. 2014. Taxon specific response of carabids (Coleoptera, Carabidae) and other soil invertebrate taxa on invasive plant Amorpha fruticosa in wetlands. Biological Invasion 16:1497-1514.
72	Brito et al. 2012	Land use change	Agriculture	Fungi SR in no-tillage vs. tillage	Fungi	Mediterranean forests, woodlands, and scrub	Palearctic	Portugal	38.47	-7.47	7.83	4.99	NA	NA	1	1	-0.450527	Brito I, MJ Goss, M de Carvalho, O Chatagnier, D van Tuinen. 2012. Impact of tillage system on arbuscular mycorrhiza fungal communities in the soil under Mediterranean conditions. Soil Tillage Research 121:63-67.
73	Britton and Fisher, 2007	Nutrient addition	Nutrient addition	Lichen species richness in final sampling year (avg. of nutrient treatments 10-50kg/ha/year)	Lichen	Temperate coniferous forests	Palearctic	United Kingdom	57.067	-3.333	8.63	7.39	0.56	0.64	6	6	-0.155117	Britton, A.J., and J.M. Fisher. 2007. Interactive effects of nitrogen deposition, fire and grazing on diversity and composition of low-alpine prostrate Calluna vulgaris heathland. Journal of Applied Ecology. 44:125-135.
74	Brooks 2003	Nutrient addition	Nutrient addition	Plant SR in control vs, fertilized plots (both native and alien species)	Plant	Deserts and xeric shrublands	Nearctic	USA	35.12	-117.12	7.25	5.75	1.45	1.25	25	25	-0.231802	Brooks ML. 2003. Effects of increased soil nitrogen on the dominance of alien annual plants in the Mojave Desert. Journal of Applied Ecology 40:344-353.
75	Bruna et al. 2005	Land use change	Habitat loss	Avg of plant and ant SR	Plant, Invertebrate	Tropical and subtropical moist broadleaf forests	Neotropic	Brazil	-2.5	-60	10.75	7.25	NA	NA	4	4	-0.393904	Bruna, E.M., H.L. Vasconcelos, and S. Heredia. 2005. The effect of habitat fragmentation on communities of mutualists: Amazonian ants and their host plants. Biological Conservation. 124:209-216.
76	Buddle et al. 2005	Land use change	Agriculture	Spider SR in old forest vs. avg of young forest and agricultural sites	Invertebrates	Temperate broadleaf and mixed forests	Nearctic	Canada	45.008	-74.08	31	32.33	NA	NA	12	12	0.0420084	Buddle CM, J Beguin, E Bolduc, A Mercado, TE Sackett, R Duncan. 2005. The importance and use of taxon sampling curves for comparitive biodiversity research with forest arthropod assemblages. Canadian Entomologist 137:120-127.
77	Bultman and DeWitt, 2008	Invasive species	Invasion by Vinca minor	Spider SR in native and invaded sites	Invertebrates	Temperate broadleaf and mixed forests	Nearctic	USA	42.717	-86.15	19	19	NA	NA	10	9	0	Bultman, T.L., and D.J. DeWitt. 2008. Effect of an invasive ground cover plant on the abundance and diversity of a forest floor spider assemblage. Biological Invasions. 10:749-756.
78	Burwell et al. 2011	Invasive species	Invasion by Pheidole megacephala	Ant SR in islands with and without the invader	Invertebrates	Temperate broadleaf and mixed forests	Australasia	Australia	-23.5	152	8.33	4.45	1.52	3.33	3	11	-0.626959	Burwell, CJ, A Nakamura, A McDougall, et al. 2012 Invasive African big-headed ants, Pheidole megacephala, on coral cays of the southern Great Barrier Reef: distribution and impacts on other ants. Journal of insect conservation 16(5):777-789
79	Busby et al. 2013	Invasive species	Invasion by Bromus tectorum	Arbuscular mycorrhizal fungi SR in native vs. invaded sites (using trap cultures). Temperate grassland biome site.	Fungi	Temperate grasslands, savannas, and shrublands	Nearctic	USA	42.26	-104.77	5.7	6.7	1.6	2	16	16	0.161641	Busby RR, ME Stromberger, G Rodriguez, DL Gebhart, MW Paschke. 2013. Arbuscular mycorrhizal fungal community differs betweena coexisting native shrub and introduced annual grass. Mycorrhiza 23:129-141.
79	Busby et al. 2013	Invasive species	Invasion by Bromus tectorum	Arbuscular mycorrhizal fungi SR in native vs. invaded sites (using trap cultures). Avg of 2 desert biome sites.	Fungi	Deserts and xeric shrublands	Nearctic	USA	39.9	-108.4	5.35	6.25	1.4	1.4	16	16	0.155485	Busby RR, ME Stromberger, G Rodriguez, DL Gebhart, MW Paschke. 2013. Arbuscular mycorrhizal fungal community differs betweena coexisting native shrub and introduced annual grass. Mycorrhiza 23:129-141.
80	Bustamante et al. 2012	Nutrient addition	Nutrient addition	Plant SR in control vs. NP addition treatment	Plant	Tropical grasslands, savannas, and shrublands	Neotropic	Brazil	-15.93	-47.88	72	42	NA	NA	1	1	-0.538997	Bustamante MMC, DQ de Brito, AR Kozovits, G Luedemann, TRB de Mello, AS Pinto, CRB Munhoz, FSC Takahashi. 2012. Effects of nutrient additions on plant biomass and diversity of the herbaceous-subshrub layer of a Brazilian savanna (Cerrado). Plant Ecology 213:795-808.
81	Cabra-Garcia et al. 2012	Land use change	Deforestation, agriculture	Invert SR (total of ants, mites, spiders, and other arachnids) in forest vs. avg of secondary forest and agricultural sites	Invertebrates	Tropical and subtropical dry broadleaf forests	Neotropic	Colombia	4.88	-75.94	10,78	7.81	NA	NA	6	6	#VALUE!	Cabra-Garcia J, C Bermudez-Rivas, AM Osorio, P Chacon. 2012, Cross-taxon congruence of alpha and beta diversity among five leaf litter arthropod groups in Colombia. Biodiversity and Conservation 21:1493-1508.
82	Caceres et al. 2010	Land use change	Fragmentation	Mammal SR in forest sites vs. fragmented sites	Mammal	Tropical grasslands, savannas, and shrublands	Neotropic	Brazil	-20.52	-55.29	6.5	8.2	3.53	1.92	2	5	0.232332	Caceres NC, RP Napoli, J Casella, W Hannibal. 2010. Mammals in a fragmented savannah landscape in south-western Brazil. Journal of Natural History 44:491-512.
83	Calvo et al. 2007	Nutrient addition	Nutrient addition	Plant SR in control vs. fertilized treatment (avg of 3 sites)	Plant	Temperate broadleaf and mixed forests	Palearctic	Spain	43.05	-1.67	5.28	8.08	2.17	1.34	5	5	0.425466	Calvo L, I Alonso, E Marcos, E De Luis. 2007. Effecs of cutting and nitrogen deposition on biodiversity in Catabrian heathlands. Applied Vegetation Science 10:43-52.
84	Camenzind et al. 2014	Nutrient addition	Nutrient addition	Arbuscular mycorrhizal fungi SR in control vs. NP treatments	Fungi	Tropical and subtropical moist broadleaf forests	Neotropic	Ecuador	-3.98	-79.08	12.56	7.56	1.84	2.06	6	6	-0.507646	Camenzind T, S Hempel, J Homeier, S Horn, A Velescu, W Wilcke, MC Rillig. 2014. Nitrogen and phosphorus additions impact arbuscular mycorrhizal abundance and molecular diversity in a tropical montane forest. Global Change Biology 20:3646-3659.
85	Cameron et al. 2013	Invasive species	Invasion by Lumbricus terrestris	Orbitada taxon richness in control, vs. L. terrestris invasion plots	Invertebrates	Boreal forests	Nearctic	Canada	54.6	-110.98	8.22	7.83	3.16	2.69	10	10	-0.0486077	Cameron EK, KM Kynsh, HC Proctor, EM Bayne. 2013. Influence of two exotic earthworm species with different foraging strategies on abundance and composition of boreal microarthropods. Soil Biology and Biochemistry 57:334-340.
85	Cameron et al. 2013	Invasive species	Invasion by Dendrobaena octaedra	Orbitada taxon richness in control vs. D octaedra invasion plots	Invertebrates	Boreal forests	Nearctic	Canada	54.6	-110.98	8.22	8.36	3.16	2.69	10	10	0.0168882	Cameron EK, KM Kynsh, HC Proctor, EM Bayne. 2013. Influence of two exotic earthworm species with different foraging strategies on abundance and composition of boreal microarthropods. Soil Biology and Biochemistry 57:334-340.
86	Campbell et al. 2010	Nutrient addition	Nutrient addition	Bacterial SR in control vs, fertilized plots	Bacteria	Tundra	Nearctic	USA	68.63	-149.6	614.82	588.89	NA	NA	1	1	-0.0430901	Campbell BJ, SW Polson, TE Handon, MC Mack, EAG Schuur. 2010. The effect of nutrient deposition on bacterial communities in Arctic tundra soil. Environmental Microbiology 12:1842-1854.
87	Cane et al. 2006	Land use change	Habitat loss	SR averaged across different bee functional groups	Invertebrates	Deserts and xeric shrublands	Nearctic	USA	32.25	-110.917	4.17	5.57	2.00918	2.59808	12	12	0.289479	Cane, J.H., R.L. Minckley, L.J. Kervin, T.H. and N.H. Williams. 2006. Complex responses within a desert bee guild (Hymenoptera: Apiformes) to urban habitat fragmentation. Ecological Applications. 16(2):632-644.
88	Cardo et al. 2011	Land use change	Agriculture + Urban	Mosquito SR in marsh site vs. avg of 3 modified land use types	Invertebrates	Flooded grasslands and savannas	Neotropic	Argentina	-34.226	-58.558	4	7.33	NA	NA	10	10	0.605681	Cardo MV, V Dario, CA Eduardo. 2011. Community structure of ground-water breeding mosquitoes driven by land use in a temperate wetland of Argentina. Acta Tropica 119:76-83.
89	Carpenter et al. 1990	Nutrient addition	Nutrient addition	Plant SR (avg of annuals and perennials) in control vs. NP addition plots at last sampling date	Plant	Deserts and xeric shrublands	Nearctic	USA	39.82	-107.93	16.5	10.6	2.5	3.5	4	4	-0.442506	Carpenter AT, JC Moore, EF Redente, JC Stark. 1990. Plant community dynamics in a semi-arid ecosystem in relation to nutrient addition following a major disturbance. Plant and Soil 126:91-99.
90	Carper et al. 2014	Land use change	Urbanization	Bee SR in forested vs. suburban sites	Invertebrates	Temperate broadleaf and mixed forests	Nearctic	USA	35.77	-78.63	11.47	15.53	7.51	4.76	15	15	0.303039	Carper Al, LS Adler, PS Warren, RE Irwin. 2014. Effects of suburbanization on forest bee communities. Environmental Entomology 43:253-262.
91	Carrijo et al. 2009	Land use change	Agriculture	Termite SR in native cerrado vs. pasture	Invertebrates	Tropical grasslands, savannas, and shrublands	Neotropic	Brazil	-15.76	-49.35	64	46	NA	NA	1	1	-0.330242	Carrijo TF, D Brandao, DE de Oliveira, DA Costa, T Santos. 2009. Effects of pasture implantation on the termite fauna in the Central Brazilian Savanna. Journal of Insect Conservation 13:575-581.
92	Castano-Villa et al. 2014	Land use change	Agriculture	Bird SR in plantation vs. forest sites (avg from mist-netting and point counts)	Birds	Tropical and subtropical moist broadleaf forests	Neotropic	Colombia	5.02	-75.4	66.5	54.5	NA	NA			-0.199001	Castano-Villa GJ, JV Estevez, FE Fonturbel. 2014. The role of native forest plantations in the conservation of Neotropical birds: the caase of the Andean alder. Journal for Nature Conservation 22:547-551.
93	Castro-Luna et al. 2007	Land use change	Agriculture, logging	Bat SR in old-growth forest vs. average of different levels of secondary forest	Mammal	Tropical and subtropical moist broadleaf forests	Neotropic	Mexico	17.61	-92.46	25	21.33	NA	NA	1	1	-0.158761	Castro-Luna AA, VJ Sosa, G Castillo-Campos. 2007. Bat diversity and abundance associated with the degree of secondary succession in a tropical forest mosaic in south-eastern Mexico. Animal Conservation 10:219-228.
94	Ceccon et al. 2004	Nutrient addition	Nutrient addition	Plant SR in avg. of young and old forest at last sampling date with addition of N and P	Plant	Tropical and subtropical dry broadleaf forests	Neotropic	Mexico	21.1	-89.283	8.88	10.25	2.7	6.2	4	4	0.143476	Ceccon, E., S. Sanchez, and J. Campo. 2004. Tree seedling dynamics in two abandoned tropical dry forests of differing successional status in Yucaton, Mexico: A field experiment with N and P fertilization. Plant Ecology. 170:277-285.
95	Chabrerie et al. 2010	Invasive species	Invasion by Prunus serotina	Plant SR in native vs. invaded sites	Plant	Temperate broadleaf and mixed forests	Palearctic	France	49.367	2.9	34.5	29.6	16.97	12.45	32	32	-0.153185	Chabrerie, O., J. Loinard, S. Perrin, R. Saguez, and G. Decocq. 2010. Impact of Prunus serotina invasion on understory functional diversity in a European temperate forest. Biological Invasions. 12:1891-1907.
96	Chapman and Chapman 2003	Land use change	Fragmentation	Beetle SR in intact vs. fragmented forest	Invertebrates	Tropical and subtropical moist broadleaf forests	Afrotropic	Uganda	0.217	30.317	65	25	46.78	39.22	20	20	-0.955511	Chapman, C.A., and L.J. Chapman 2003. Fragmentation and alteration of seed dispersal processes: An initial evaluation of dung beetles, seed fate, and seedling diversity. Biotropica 35:382-393.
97	Chapman and Reisch 2007	Land use change	Urbanization	Bird SR in reserve vs. urban sites at last sampling year	Bird	Temperate broadleaf and mixed forests	Nearctic	USA	45.46	-93.67	56.3	41	2.77	2.77	3	3	-0.317122	Chapman K, P Reisch. 2007. Land use and habitat gradients determine bird community diversity and abundance in suburban, rural, and reserve landscapes of Minnesota, USA. Biological Conservation 135:527-541.
98	Chatterjee and Dewanji 2014	Invasive species	Invasion by Alternanthera philoxeroides	Total macrophyte SR in control vs avg of 3 infestation grades (average of 3 seasons)	Plant	Tropical and subtropical moist broadleaf forests	Indo-Malay	India	22.57	88.37	17	12.44	NA	NA	4	12	-0.312296	Chatterjee A, A Dewanji. 2014. Effect of varying Alternanthera philoxeroides (alligator weed) cover on the macrophyte species diversity of pond ecosystems: a quadrat-based study. Aquatic Invasions 9:343-355.
99	Chen et al. 2007	Invasive species	Invasion by Spartina alterniflora	Nematode genera richness for invasive plant vs. native plant	Invertebrates	Temperate broadleaf and mixed forests	Palearctic	China	31.517	121.967	23	24	NA	NA	4	4	0.0425596	Chen, H., B. Li, C. Fang, J. Chen, and J. Wu. 2007. Exotic plant influences soil nematode communities through litter input. Soil Biology and Biochemistry 39:1782-1793.
100	Chen et al. 2009	Nutrient addition	Nutrient addition	Beetle SR in control vs. avg of different fertilizer treatments	Invertebrates	Tropical and subtropical moist broadleaf forests	Indo-Malay	China	27.73	117.95	6.34	7.27	3.08	3.24	3	3	0.136878	Chen SB, ZJ Wei, ZH Zeng, LL Chen, HT Chen, MS You. 2009. Effects of nitrogen application on beetle communities in tea plantations. Insect Science 16:185-192.
101	Chen et al. 2013a	Invasive species	Invasion by Eucalyptus urophylla	Bacterial SR in native vs. invaded sites	Bacteria	Tropical and subtropical moist broadleaf forests	Indo-Malay	China	22.23	107.78	25.7	19.3	1.27	1.98	8	8	-0.286386	Chem F, H Zheng, K Zhang, Z Ouyang, J Lan, H Li, Q Shi. 2013. Changes in soil microbial community structure and metabolic activity following conversion from native Pinus massoniana plantations to exotic Eucalyptus plantations. Forest Ecology and Management 291:65-72.
102	Chen et al. 2013b	Land use change	Agriculture	Arthropod SR in wild rice field vs. cultivated rice field	Invertebrates	Tropical and subtropical moist broadleaf forests	Indo-Malay	Vietnam	10.72	105.52	224.33	96.67	100.38	31.5	9	10	-0.841815	Chen YH, GA Lengellotto, AT Barrion, NL Cuong. 2013. Cultivation of domesticated rice alters arthropod biodiversity and community composition. Annals of the Entomological Society of America 106:100-110.
103	Christian and Wilson, 1999	Invasive species	Invasion by Agropyron cristatum	Plant SR in native vs. invaded sites	Plant	Temperate grasslands, savannas, and shrublands	Nearctic	Canada	49.367	-107.883	10.22	5.74	4.47	5.72	5	5	-0.576887	Christian, J.M., and S.D. Wilson. 1999. Long-term ecosystem impacts of an introduced grass in the northern Great Plains. Ecology. 80: 2397-2407.
104	Chung et al. 2014	Invasive species	Invasion by Rosa multiflora	Bee SR in avg of 3 native plants vs. invasive plant	Invertebrates	Temperate grasslands, savannas, and shrublands	Nearctic	USA	39.27	-89.88	7.41	10.25	1.74	1.95	5	5	0.324447	Chung YA, LA Burkle, TM Knight. 2014. Minimal effects of an invasive flowering shrub on the pollinator community of native forbs. PLoS One 9:e109088.
105	Cleary and Mooers 2006	Land use change	Logging	Butterfly SR in unlogged vs. logged sites	Invertebrates	Tropical and subtropical moist broadleaf forests	Indo-Malay	Indonesia	-0.98	116.4	9.4	4.7	1.38	2.77	3	3	-0.693147	Cleary DFR, AO Mooers. 2006. Burning and logging differentially affect endemic vs. widely distributed butterfly species in Borneo. Diversity and Distributions 12:409-416.
106	Cobb et al. 2007	Land use change	Logging	Beetle SR in control vs. avg of two logging regime sites	Invertebrates	Boreal forests	Nearctic	Canada	54.92	-114.17	19.1	26.1	NA	NA	1	1	0.312247	Cobb TP, DW Langor, JR Spence. 2007. Biodiversity and multiple disturbances: boreal forest ground beetle responses to wildfire, harvesting, and herbicide. Canadian Journal of Forestry Research 37:1310-1323.
107	Cockle et al. 2005	Land use change	Agriculture	Bird SR in forest vs. plantation	Bat	Tropical and subtropical moist broadleaf forests	Neotropic	Paraguay	-24.49	-54.63	145	116	NA	NA	1	1	-0.223144	Cockle KL, ML Leonard, AA Bodrati. 2005. Presence and abundance of birds in an Atlantic forest reserve and adjacent plantation of shade-grown yerba mate, in Paraguay. Biodiversity and Conservation 14:3265-3288.
108	Cole et al. 2005	Nutrient addition	Nutrient addition	Microarthropod species richness in control vs. N-addition plots	Invertebrates	Temperate broadleaf and mixed forests	Palearctic	United Kingdom	55.467	-2.233	30.3	32.7	4.52	4.67	5	5	0.0762274	Cole, L., S.M. Buckland, and R.D. Bardgett. 2005. Relating microarthropod community structure and diversity to soil fertility manipulations in temperate grassland. Soil Biology and Biochemistry 37:1707-1717.
109	Collier et al. 2002	Invasive species	Invasion by Lonicera maackii	Plant SR in plots below the invasive shrub and those away from the invasive shrub	Plant	Temperate broadleaf and mixed forests	Nearctic	USA	39.5	-84.733	9.6	4.5	1.1619	0.387298	15	15	-0.757686	Collier, M.H., J.L. Vankat, and M.R. Hughes. 2002. Diminished plant richness and abundance below Lonicera maackii, an invasive shrub. American Midland Naturalist. 147:60-71.
110	Collinge, 2000	Land use change	Fragmentation	Insect species richness at end of experiment	Invertebrates	Temperate grasslands, savannas, and shrublands	Nearctic	USA	39.733	-104.983	13.58	9.28	5.85	5.39	6	6	-0.380737	Collinge, S.K. 2000. Effects of grassland fragmentation on insect species loss, colonization, and movement patterns. Ecology 81(8):2211-2226
111	Cook and Talley 2014	Invasive species	Invasion by Chrysanthemum coronarium	Invertebrate SR in native dominant plot vs. invasive dominant plot	Invertebrates	Mediterranean forests, woodlands, and scrub	Nearctic	USA	32.57	-117.12	19.4	19.5	6.22	5.66	8	8	0.0051414	Cook RW, TS Talley. 2014. The invertebrate communities associated with a Crysanthemum coronarium-invaded coastal sage srub area in Southern California. Biological Invasions 16:365-380.
112	Cook-Patton and Agrawal 2014	Invasive species	Invasion by exotic plant species	Arthropod SR in native vs. exotic plots (avg of mono and polycultures)	Invertebrates	Temperate broadleaf and mixed forests	Nearctic	USA	42.45	-76.43	7.4	6.47	3.07	2.79	30	30	-0.134304	Cook-Patton SC, AA Agrawal. 2014. Exotic plants contribute positively to biodiversity function but reduce native seed production and arthropod richness. Ecology 95:1642-1650.
113	Cooling et al. 2015	Invasive species	Invasion by Linepithema humile	Avg of ant and non-ant arthropod SR in uninvaded sites vs. invaded sites	Invertebrates	Temperate broadleaf and mixed forests	Australasia	New Zealand	-41.28	174.77	4.43	3.29	3.21	2.29	7	7	-0.297512	Cooling M, DA Sim, PJ Lester. 2015. Density-dependent effects of an invasive ant on a ground-dwelling arthropod community. Environmental Entomology:1-10.
114	Corace et al. 2014	Land use change	Land-use change	Bird SR in reference vs. altered sites	Birds	Temperate broadleaf and mixed forests	Nearctic	USA	46.27	-86.05	16.08	15.66	2.86	2.65	25	29	-0.0264666	Corace RG, LM Shartell, PC Goebel, DM Kashian, I Drobyshev, DM Hix. 2014. Bird communities of reference and altered mixed-pine forests: implications for restoring fire-dependent forest ecosystems. Forest Ecology and Management 318:183-193.
115	Coyle 1981	Land use change	Logging	Spider SR in forest vs. avg of clear-cut sites	Invertebrates	Temperate broadleaf and mixed forests	Nearctic	USA	35.23	-83.55	60	58	NA	NA	1	1	-0.0339016	Coyle FA. 1981. Effects of clearcutting on the spider community of a Southern Applalachian forest. Journal of Arachnology 9:285-298.
116	Craft et al. 1995	Nutrient addition	NP addition	Species richness in final year (avg. of N and P treatments) in average of 2 sites	Plant	Flooded grasslands and savannas	Nearctic	USA	26.203	-80.381	4.42	4.67	NA	NA	3	3	0.0550194	Craft CB, J Vymazal, CJ Richardson. 1995. Response of everglades plant communities to nitrogen and phosphorus additions. Wetlands 15:258-271.
117	Crawley et al. 2005	Nutrient addition	Nutrient addition	Plant SR in control vs. NP addition treatment	Plant	Temperate broadleaf and mixed forests	Palearctic	United Kingdom	51.82	-0.35	38.94	14.49	5.35	0.95	3	3	-0.988563	Crawley MJ, AE Johnston, J Silvertown, M Dodd, C de Mazancourt, MS Heard, DF Henman, GR Edwards. 2005. Determinants of species richness in the park grass experiment. The American Naturalist 165:179-192.
118	Crutsinger et al. 2013	Nutrient addition	Nutrient addition	Plant SR in control vs. NPK treatment	Plant	Mediterranean forests, woodlands, and scrub	Nearctic	USA	38.32	-123.07	3.52	4.03	2.15	2.38	32	32	0.135305	Crutsinger GM, BE Carter, JA Rudgers. 2013. Soil nutrients trump intraspecific effects on understory plant communities. Oecologia 173:1531-1538.
119	Cuevas et al. 2012	Invasive species	Invasion by Sus scrofa	Plant SR in area disturbed by wild boars vs. uninvaded.Avg of wet and dry seasons at last sampling date	Plant	Temperate grasslands, savannas, and shrublands	Neotropic	Argentina	-34.05	-67.96	8.86	6.57	3.29	3.05	10	10	-0.299033	Cuevas MF, L Mastrantonio, RA Ojeda, FM Jaksic. 2012. Effects of wild boar disturbance on vegetation and soil properties in the Monte Desert, Argentina. Mammalian Biology 77(4):299-306.
120	Cushman and Gaffney, 2010	Invasive species	Invasion by Vinca major	Total plant SR (both native and exotic) in control vs. invasion by Vinca	Plant	Mediterranean forests, woodlands, and scrub	Nearctic	USA	38.283	-123.117	13.62	2.11	0.62	0.43	2	2	-1.86485	Cushman, J.H., and K.A. Gaffney. 2010. Community-level consequences of invasion: impacts of exotic clonal plants on riparian vegetaion. Biological Invasions. 12:2765-2776.
120	Cushman and Gaffney, 2010	Invasive species	Invasion by Arundo donax	Total plant SR (both native and exotic) in control vs. invasion by Arundo	Plant	Mediterranean forests, woodlands, and scrub	Nearctic	USA	38.283	-123.117	13.62	1.14	0.62	0.21	2	2	-2.48051	Cushman, J.H., and K.A. Gaffney. 2010. Community-level consequences of invasion: impacts of exotic clonal plants on riparian vegetaion. Biological Invasions. 12:2765-2776.
121	Czobel et al. 2013	Nutrient addition	Nutrient addition	Plant SR in control vs. fertilized plots at last sampling date	Plant	Temperate broadleaf and mixed forests	Palearctic	Hungary	47.7	19.4	20.92	13.91	NA	NA	5	5	-0.408098	Czobel SZ, Z Nemeth, O Szirmai, CS Gyuricza, A Toth, J Hazi, D Vikar, K Penksza. 2013. Short-term effects of extensive fertilization on community compostion and carbon uptake in a Pannonian loess grassland. Photosynthetica 51:490-496.
122	D'Cruze and Kumar 2011	Land use change	Agriculture, logging	Lizard species richness in forest vs. avg of logged and agriculture sites	Herpetofauna	Tropical and subtropical dry broadleaf forests	Afrotropic	Madagascar	-12.317	49.283	1.52	1.08	2.06	1.29	3	3	-0.341749	D'Cruze, N., and S. Kumar. 2011. Effects of anthropogenic activities on lizard communities in northern Madagascar. Animal Conservation 14:542-552
123	da Costa et al. 2014	Land use change	Land-use change	Beetle SR in conserved vs. degraded restingas (avg of traps baited with carcasses and faeces)	Invertebrates	Tropical and subtropical moist broadleaf forests	Neotropic	Brazil	-8.52	-35.02	12	12.5	NA	NA	6	6	0.040822	da Costa, CMQ, JW Barretto, RC de Moura. 2014. Changes in the dung beetle community in response to restinga forest degradation. Journal of Insect Conservation 18:895-902.
124	Daily et al. 2003	Land use change	Agriculture	Mammal species richness in forest plot vs. avg. of agricultural plots	Mammals	Tropical and subtropical moist broadleaf forests	Neotropic	Costa Rica	8.817	-82.967	7.74	3.36	2.06	12.1	2	24	-0.834461	Daily, G.C., G. Ceballos, J. Pacheco, G. Suzan, and G.A. Sanchez-Azofeifa. 2003. Countryside biogeography of neotropical mammals: Conservation opportunities in agricultural landscapes of Costa Rica. Conservation Biology. 17:1814-1826.
125	Danielsen and Heegard 1995	Land use change	Agriculture, logging	Avg of bird and bat SR in forest vs.avg of lightly and heavily logged forest and oil palm and rubber plantations	Mammals, Birds	Tropical and subtropical moist broadleaf forests	Indo-Malay	Indonesia	-0.583	102.4	21	14.86	3.5	3.14	4	4	-0.345849	Danielsen, F., and M. Heegard. 1995. Impact of logging and plantation development on species diversity: a case study from Sumatra. Pages 73–92 in Ø. Sandbukt, editor. Management of tropical forests: towards an integrated perspective. University of Oslo, Oslo, Norway.
126	Davalos and Blossey, 2004	Invasive species	Invasion by Alliaria petiolata	Avg of plant and beetle SR in invaded vs. uninvaded plots at average of 2 sites.	Plant, Invertebrate	Temperate broadleaf and mixed forests	Nearctic	USA	42.683	-76.383	7.46	9.23	NA	NA	1	1	0.212904	Davalos, A., and B. Blossey. 2004. Influence of the invasive herb garlic mustard (Alliaria petiolata) on ground beetle (Coleoptera: Carabidae) assemblages. Community and Ecosystem Ecology 33:564-576.
127	Davies and Margules, 1998	Land use change	Fragmentation	Carabid SR (avg of three plot sizes)	Invertebrates	Temperate broadleaf and mixed forests	Australasia	Australia	-37.067	149.467	22.25	24.67	8.17	9.62	2	4	0.103246	Davies, K.F., and C.R. Margules. 1998. Effects of habitat fragmentation on carabid beetles: experimental evidence. Journal of Animal Ecology 67:460-471.
128	Davies and Svejcar, 2008	Invasive species	Invasion by Taeniatherum caput-meusae	Plant SR in invaded vs. uninvaded plots	Plant	Deserts and xeric shrublands	Nearctic	USA	43.083	-120.85	21	12	4.36	3.05	19	19	-0.559616	Davies, K.W., and T.J. Svejcar. 2008. Comparison of medusahead-invaded and noninvaded Wyoming big sagebrush steppe in Southeastern Oregon. Rangeland and Ecology Management. 61:623-629.
129	Davis and Phillips 2005	Land use change	Agriculture, logging	Total beetle SR in unlogged vs. logged and plantation sites (avg. fo 2 days of sampling)	Invertebrates	Tropical and subtropical moist broadleaf forests	Afrotropic	Ghana	5.283	-2.767	9.7	9.2	5.7	4.65	4	4	-0.0529224	Davis, A.L., and T.K. Phillips. 2005. Effect of deforestation on a Southwest Ghana dung beetle assemblage (Coleoptera:Scarabaediae) at the periphery of Ankasa conservation area. Environmental Entomology 34(5):1081-1088.
130	Davis et al. 2001	Land use change	Agriculture, logging	Beetle SR in primary forest vs avg of plantation and logging sites (from both pitfall and FIT sampling methods)	Invertebrates	Tropical and subtropical moist broadleaf forests	Indo-Malay	Malaysia	4.967	117.8	39.4	34.38	3.84604	8.07	5	4	-0.136291
131	Davis et al. 2012	Land use change	Agriculture	Beetle SR in avg. of 4 Nat'l Park sites vs. avg. of 4 farmland sites	Invertebrates	Tropical grasslands, savannas, and shrublands	Afrotropic	South Africa	-24.9	31.55	45	37.08	11.34	11.83	6	6	-0.193585	Davis, A.L.V., CH. Scholtz, and A.M. Swemmer. 2012. Effects of land usage on dung beetle assemblage structure: Kruger National Park vesus adjacent farmland in South Africa. Journal of Insect Conservation 16:399-411.
132	Davis et al. 2014	Invasive species	Invasion by Phytophtora cinnamomi	Plant SR in invaded vs. non-invaded sites	Plant	Mediterranean forests, woodlands, and scrub	Australasia	Australia	-31.72	115.92	58.43	44.29	5.9	6.11	7	7	-0.277071	Davis RA, LE Valentine, MD Craig, B Wilson, WJ Bancroft, M Mallie. 2014. Impact of Phytophthora-dieback on birds in Banksia woodlands in south west Western Australia. Biological Conservation 171:136-144.
133	Dawes et al. 2011	Warming	Experimental warming	Moss and lichen SR in control vs. warmed plots	Plant, Lichen	Temperate coniferous forests	Palearctic	Switzerland	46.77	9.87	2.69	1.73	1.64	1.2	10	10	-0.44142	Dawes MA, F Hagedorn, T Zumbrunn, IT Handa, S Hattenschwiler, S Wipf. 2011. Growth and community responses of alpine dwarf shrubs to in situ CO2 enrichment and soil warming. New Phytologist 191:806-818.
133	Dawson et al. 2011	Land use change	Agriculture	Bird SR in primary forest vs. agriculture sites	Bird	Tropical and subtropical moist broadleaf forests	Australasia	Papua, New Guinea	55.22	-6.53	86	71	NA	NA	1	1	-0.191667	Dawson J, C Turner, O Pileng, A Farmer, C McGary, C Walsh, et al. 2011. Bird communities of the lower Waria Valley, Morobe Province, Papua New Guinea: a comparison between habitat types. Tropical Conservation Science 4:317-348.
134	de Araujo et al. 2014	Land use change	Agriculture	Insect SR in non-impacted vs. impacted sites in final sampling year	Invertebrates	Tropical and subtropical moist broadleaf forests	Neotropic	Brazil	-1.77	-56.37	4.4	7.1	8.4	6.8	16	16	0.47849	de Araujo WS, KE Filho, LL Bergamini, R Gomes, SAA Morato. 2014. Habitat conversion and galling insect species richness in tropical rainforests under mining effects. Journal of Insect Conservation 18:1147-1152.
135	de Groot et al. 2007	Invasive species	Invasion by Solidago canadensis	Average of butterfly, hoverfly, caddisfly and plant SR in native vs. invaded plots	Plant, Invertebrate	Temperate broadleaf and mixed forests	Palearctic	Slovenia	46.067	14.5	7.57	3.9	4.24	1.84	3	3	-0.663217	de Groot, M., D. Kleijn, and N. Jogan. 2007. Species groups occupying different trophic levels respond differently to the invasion of semi-natural vegetation by Solidago canadensis. Biological Conservation. 136:612-617.
136	de la Hera et al. 2013	Land use change	Agriculture	Bird SR in native forest vs. avg of 2 plantation types (3 plantations each)	Birds	Temperate broadleaf and mixed forests	Palearctic	Spain	43.28	-2.63	4.93	2.47	1.71	1.33	10	10	-0.691121	De la Hera I, J Arizaga, A Galarza. 2013. Exotic tree plantations and avian conservation in northern Ineria: a view from a nest-box monitoring study. Animal Biodiversity and Conservation 36:153-163.
137	de Lima et al. 2013	Land use change	Agriculture	Total bird SR in old forest vs. avg of 3 agricultural forest types	Birds	Tropical and subtropical moist broadleaf forests	Afrotropic	Sao Tome and Principe	0.02	6.45	16.93	24.38	3.8	5.32	4	4	0.364676	de Lima RF, M Dallimer, PW Atkinson, J Barlow. 2013. Biodiversity and land-use change: understanding the complex responses of an endemic-rich bird assemblage. Diversity and Distributions 19:411-422.
138	de Oliveira et al. 2014	Invasive species	Invasion by Pinus spp.	Flatworm SR in plots with and without Pinus needles	Invertebrates	Tropical and subtropical moist broadleaf forests	Neotropic	Brazil	-29.38	-50.38	1.68	0.84	1.05	0.83	5	5	-0.693147	de Oliveira SM, PK Boll, VA Baptista, AM Leal-Zanchet. 2014. Effects of pine invasion on land planarian communities in an area covered by Araucaria moist forest. Zoological Studies 53:19
139	Dean et al. 2002	Invasive species	Invasion by Prosopis glandulosa and Prosopis velutina	Bird species richness in average of invaded vs. uninvaded sites	Bird	Deserts and xeric shrublands	Afrotropic	South Africa	-27.583	22.867	22.17	10.67	7.07903	3.01287	6	6	-0.731304	Dean, W.R.J., M.D. Anderson, S.J. Milton, and T.A. Anderson. 2002. Avian assemblages in native Acacia and alien Prosopis drainage line woodland in the Kalahari, South Africa. Journal of Arid Environment 51:1-19.
140	DeAngelis et al. 2015	Warming	Experimental warming	Bacterial SR in control vs. warmed plots (avg of 3 experimental sites)	Bacteria	Boreal forests	Nearctic	USA	49.48	-72.18	4662	4612	NA	NA	1	1	-0.0107829	DeAngelis KM, G Pold, BD Topcuoglu, LTA van Diepen, RM Varney, et al. 2015. Long-term forest soil warming alters microbial communities in temperate forest soils. Frontiers in Micobiology 6:104.
141	Delabie et al. 2009	Land use change	Agriculture, human development, habitat loss	Ant SR in avg of forest sites vs. land use change sites	Invertebrates	Tropical and subtropical moist broadleaf forests	Neotropic	French Guiana	3.6	-53.98	25	16	NA	NA	1	1	-0.446287	Delabie JHC, R Cereghino, S Groc, A Dejean, M Giberbau, B Corbara, et al. 2009. Ants as biological indicators of Wayana Amerindian land use in French Guiana. Comptes Rendus Biologies 332:673-684.
142	Dias et al. 2011	Nutrient addition	Nutrient addition	Plant SR in control vs. nutrient addition plots at last sampling date	Plant	Mediterranean forests, woodlands, and scrub	Palearctic	Portugal	38.48	-9.02	16.28	22.02	2.91	4.04	3	3	0.302014	Dias T, S Malveiro, MA Martins-Loucao, LJ Sheppard, C Cruz. 2011. Linking N-driven biodiversity changes with soil N availability in a Mediterranean ecosystem. Plant Soil 341:125-136.
143	Dias et al. 2014	Nutrient addition	Nutrient addition	Plant SR in control vs. avg of 3 nutrient treatments in final sampling year	Plant	Mediterranean forests, woodlands, and scrub	Palearctic	Portugal	38.48	-9.02	21.41	29.1	6.04	7.21	3	3	0.30688	Dias T, A Clemente, MA Martins-Loucao, L Sheppard, R Bobbink, C Cruz. 2014. Ammonium as a driving force of plant diversity and ecosystem functioning: observations based on 5 years manipulation of N dose and form in a Mediterranean ecosystem. PLoS One 9:e92517.
144	Dickson and Gross 2013	Nutrient addition	Nutrient addition	Plant SR in control vs. fertilized sites at last sampling date	Plant	Temperate broadleaf and mixed forests	Nearctic	USA	42.4	-85.27	17	10.51	3.33	3.33	6	6	-0.480886	Dickson TL, KL Gross. 2013. Plant community responses to long-term fertilization: changes in functional group abundance drive changes in species richness. Oecologia 173:1513-1520.
145	Dickson et al. 2014	Nutrient addition	Nutrient addition	Plant SR in control vs. fertilized plots (avg of nonclonal and mixed treatments)	Plant	Temperate broadleaf and mixed forests	Nearctic	USA	42.53	-85.92	23.25	8.7	4.55	1.85	8	8	-0.982982	Dickson TL, GG Mittelbach, HL Reynolds, KL Gross. 2014. Height and clonality traits determine plant community responses to fertilization. Ecology 95:2443-2452.
146	Diekotter and Crist 2013	Land use change	Agriculture	Insect SR in protected area vs. avg of impacted areas (avg of two landscapes)	Invertebrates	Temperate broadleaf and mixed forests	Palearctic	Switzerland	47.25	8.37	137	140.11	NA	NA	1	1	0.0224469	Diekotter T, TO Crist. 2013. Quantifying habitat-specific contributions to insect diversity in agricultural mosaic landscapes. Insect Conservation and Diversity 6:607-618.
147	Do and Joo 2013	Land use change	Agriculture, fragmentation	Beetle SR in native forest vs. avg of agriculture and fragmented forest	Invertebrates	Temperate broadleaf and mixed forests	Palearctic	South Korea	35	126.7	15	12.5	NA	NA	4	4	-0.182322	Do Y, GJ Joo. 2013. The effect of fragmentation and intensive management on carbid beetles in coniferous forest. 2013. Applied Ecology and Environmental Research 11:451-461.
148	Dosso et al. 2013	Land use change	Agriculture	Termite SR in forest vs. avg of different agirculture land uses	Invertebrates	Tropical and subtropical moist broadleaf forests	Afrotropic	Ivory Coast	6.22	-5.03	7	4.8	2.01	0.89	5	5	-0.377294	Dosso K, J Deligne, K Yeo, S Konate, KE Linsenmair. 2013. Changes in the termite assemblage across a sequence of land-use systems in the rural area around Lamto Reserve in central Cote d'Ivoire. Journal of Insect Conservation 17:1047-1057.
149	Douglas et al. 2013	Land use change	Logging	Snal SR in old-growth vs. second-growth forest in avg of 3 sites	Invertebrates	Temperate broadleaf and mixed forests	Nearctic	USA	36.85	-83.37	16.1	10.98	5.63	3.38	10	10	-0.382744	Douglas DD, DR Brown, N Pederson. 2013. Land snail diversity can reflect degree of anthropogenic disturbance. Ecosphere 4:art28.
150	Drescher et al. 2011	Invasive species	Invasion by Anoplolepis gracilipes	Ant SR in area outside of exotic ant colony vs. area inside exotic ant colony	Invertebrates	Tropical and subtropical moist broadleaf forests	Indo-Malay	Malaysia	5.97	116.07	11.5	4	1.76	2.45	6	6	-1.05605	Drescher J, H Felhaar, N Bluthgen. 2011. Interspecific aggressin and resource monopolization of the invasive ant Anoplelepis gracilipes in Malaysian Borneo. Biotropica 43:93-99.
151	Dumbrell et al. 2001	Land use change	Logging	Species Richness of butterflies in disturbed vs. undisturbed habitat	Invertebrates	Tropical and subtropical moist broadleaf forests	Indo-Malay	Malaysia	5	117.5	14.64	13.44	3.6	3.4	25	25	-0.0855222	Dumbrell, A.J., E.J. Clark, G.A. Frost, T.E. Randell, J.W. Pitchford, and J.K. Hill. 2008. Changes in species diversity following habitat disturbance and dependent on spatial scale: theoretical and empirical evidence. Journal of Applied Ecology 45:1531-1539.
152	Duraes et al. 2013	Land use change	Fragmentation, logging	Bird SR in old-growth vs. average of two logged forests and fragmented old-growth	Bird	Tropical and subtropical moist broadleaf forests	Neotropic	Ecuador	0.37	-79.75	104	82.25	4.3	3.15	15	15	-0.234628	Duraes R, L Carrasco, TB Smith, J Barubian. 2013. Effects of forest disturbance and habitat loss on avian communities in a Neotropical biodiversity hotspot. Biological Conservation 166:203-211.
153	Edenius et al. 2011	Nutrient addition	Fertilizer addition	Bird SR in unfertilized vs. fertilized stands	Bird	Temperate broadleaf and mixed forests	Palearctic	Sweden	57.03	14.08	11.23	15.46	1.28	5.51	4	12	0.319667	Edenius L, G Mikusinski, J Bergh. 2011. Can repeated fertilizer applications to young Norway spruce enhance avian diversity in intensively managed forests? Ambio 40:521-527.
154	Edwards et al. 2004	Nutrient addition	Nutrient addition	Species richness of fungal species in control vs. nutrient addition plots	Fungi	Temperate broadleaf and mixed forests	Nearctic	USA	35	-79	19.7	15.7	16.12	11.31	8	8	-0.226958	Edwards, I.P., J.L. Cripliver, A.R. Gillespie, K.H. Johnsen, M. Scholler, and R.F. Turco. 2004. Nitrogen availability alters macrofungal basidiomycete community structure in optimally fertilized loblolly pine forests. New Phytologist. 162:755-770.
155	Edwards et al. 2014	Land use change	Agriculture, logging	Beetle SR in primary forest vs. avg of two logged forests and oil palm plantation	Invertebrates	Tropical and subtropical moist broadleaf forests	Indo-Malay	Malaysia	4.97	117.8	32	20	2.2	3.05	4	4	-0.470004	Edwards FA, DP Edwards, TH Larsen, WW Hsu, S Benedick, A Chung, et al. 2014. Does logging and forest conversion to oil palm agriculture alter functional diversity in a biodiversity hotspot. Animal Conservation 17:163-173.
156	Eisenhauer et al. 2012	Nutrient addition	Nutrient addition	Avg of nematode and microarthropod SR in control vs. nutrient addition plots	Invertebrates	Temperate broadleaf and mixed forests	Nearctic	USA	45.32	-93.2	14.88	12.74	1.76	1.4	6	6	-0.155271	Eisenhauer N, S Cesarz, R Koller, K Worm, PB Reich. 2012. Global change belowground: impacts of elevated CO2, nitrogen, and summer drought on soil food webs and biodiversity. Global Change Biology 18:435-447.
157	Elek and Lovei 2005	Land use change	Urbanization	Beetle species richness in rural area (forested) and avg. of urban and suburban areas (average of 3 size classes)	Invertebrates	Temperate broadleaf and mixed forests	Palearctic	Denmark	55.433	11.55	2.83	2.19	0.58	0.76	4	4	-0.256375	Elek, Z., and G.L. Lovei. 2005. Ground beetle assemblages along an urbanization gradient near Soro, Zealand, Denmark. Entomologiske Meddelser 73:115-121.
158	Elek and Lovei 2007	Land use change	Human development	Beetle SR in forest vs. avg of urban and suburban areas (avg of 3 size classes)	Invertebrates	Temperate broadleaf and mixed forests	Palearctic	Denmark	55.43	11.55	2.8	2.16	0.64	0.76	4	4	-0.259511	Elek Z, GL Lovei. 2007. Patterns in ground beetle assemblages along an urbanisation gradient in Denmark. Acta Oecol. International Journal of Ecology 32:104-111.
159	Emer et al. 2013	Land use change	Habitat loss	Avg of plant and ant SR in forest vs. island sites	Plant, Invertebrate	Tropical and subtropical moist broadleaf forests	Neotropic	Brazil	-2.6	-58.07	5.75	2.66	2.77	1.74	6	20	-0.770874	Emer C, EM Venticinque, CR Fonesca. 2013. Effects of dam-induced landscape fragmentation on Amazonian ant-plant mutualistic networks. Conservation Biology 27:763-773.
160	Engel et al. 2009	Warming	Experimental warming	Plant SR in control vs. warmed plots	Plant	Temperate broadleaf and mixed forests	Nearctic	USA	36	-84.35	6.7	6	0.35	0.35	3	3	-0.110348	Engel EC, JF Weltzin, RJ Norby, AT Classen. 2009. Response sof an old-field plant community to interacting factors of elevated CO2, warming, and soil moisture. Journal of Plant Ecology 2:1-11.
161	Escolar et al. 2012	Warming	Experimental warming	Avg, of BSC (contains cyanobasteria, algae, liverwort, fungi, bacteria) and lichen species richness in avg. of bare and crust sites in control and warmed treatments at end of experiment	--	Mediterranean forests, woodlands, and scrub	Palearctic	Spain	40.033	-3.533	5.075	3.585	1.26	1.36	10	10	-0.347568	Escolar, C., I. Martinez, M.A. Bowker, and F.T. Maestre. 2012. Warming reduces the growth and diversity of biological soil crusts in a semi-aric environment: implications for ecosystem structure and functioning. Philosophical Transactions of the Royal Society B 367:3087-3099.
162	Estrada and Coates-Estrada, 1997	Land use change	Agriculture	Bird SR at undisturbed site vs. avg of different agricultural sites	Birds	Tropical and subtropical moist broadleaf forests	Neotropic	Mexico	18.5	-95	4.9	2.76	20.51	5.12	50	40	-0.574005	Estrada, A. and R. Coates-Estrada. 1997. Anthropogenic landscape changes and avian diversity at Los Tuxtlas, Mexico. Biodiversity and Conservation. 6:19-43.
163	Estrada and Coates-Estrada, 2002a	Land use change	Agriculture, habitat loss	Avg of mammal and beetle SR in continuous vs. avg of agricultural habitat and fragmented plots	Mammals, Invertebrates	Tropical and subtropical moist broadleaf forests	Neotropic	Mexico	18.417	-95	19.55	13.78	5.5	4.2	50	50	-0.349757	Estrada, A. and R. Coates-Estrada. 2002. Dung beetles in continuous forest, forest fragments and in a agricultural mosaic habitat island at Los Tuxtlas, Mexico. Biodiversity and Conservation. 11:1903-1918.
164	Estrada and Coates-Estrada, 2002b	Land use change	Agriculture, habitat loss	Bat species richness in continous vs. avg of agricultural and fragmented habitat	Mammals	Tropical and subtropical moist broadleaf forests	Neotropic	Mexico	18.417	-95	10.2	12	4.8	3.6	16	16	0.162519	Estrada, A., and R. Coates-Estrada. 2002. Bats in continous forest, forest fragments, and in an agricultural mosaic habitat-island at Los Tuxtlas, Mexico. Biological Conservation. 103:237-245.
165	Estrada and Coates-Estrada, 2005	Land use change	Agriculture	Bird species richness at undisturbed site vs. avg of different agricultural sites	Birds	Tropical and subtropical moist broadleaf forests	Neotropic	Mexico	18.417	-95	1.3	1.04	2.29129	2.41595	21	57	-0.223144	Estrada, A. and R. Coates-Estrada. 2005. Diversity of neotropical migratory landbird species assemblages in forest fragments and man-made vegetation in Los Tuxtlas, Mexico. Biodiversity and Conservation. 14:1719-1734.
166	Estrada et al. 1993	Land use change	Agriculture, habitat loss	Bat SR in large forest site vs. avg of small forest sites and agricultural sites	Mammals	Tropical and subtropical moist broadleaf forests	Neotropic	Mexico	18.42	-95	22	18	NA	NA	4	4	-0.200671	Estrada A, R Coates-Estrada, D Meritt. 1993. Bat species richness and abundance in tropical rain forest fragments and in agricultural habitats at Los Tuxtlas, Mexico. Ecography 16:309-318.
167	Estrada et al. 1994	Land use change	Agriculture	Non-flying mammal SR in forest vs. average of agriculture sites	Mammals	Tropical and subtropical moist broadleaf forests	Neotropic	Mexico	18.417	-95	10.8	4.21	6.8	1.05	35	4	-0.942083	Estrada, A., R. Coates-Estrada, and D. Meritt. 1994. Non-flying mammals and landscape changes in the tropical rainforest region of Los Tuxtlas, Mexico. Ecography. 17:229-241.
168	Estrada et al. 1998	Land use change	Agriculture	Avg of beetle and mammal SR in forest vs. average of agriculture sites	Mammals, Invertebrates	Tropical and subtropical moist broadleaf forests	Neotropic	Mexico	18.417	-95	23.7	12.66	NA	NA	55	4	-0.627028	Estrada, A., R. Coates-Estrada, A.A. Dadda, and P. Cammarano. 1998. Dung and carrion beetles in tropical rain forest fragments and agricultural habitats at Los Tuxtlas, Mexico. Journal of Tropical Ecology. 14:577-593.
169	Fan et al. 2013	Nutrient addition	Nutrient addition	Plant SR in control vs. N addition plots (in the control snow treatment)	Plant	Deserts and xeric shrublands	Palearctic	China	44.2	87.83	8.74	5.91	0.64	0.61	3	3	-0.391264	Fan LL, Y Li, L Tang, J Ma. 2013. Combined effects of snow depth and nitrogen addition on ephermeral growth at the southern edge of the Gurbantunggut Desert, China. Journal of Arid Land 5:500-510.
170	Fang et al. 2012	Nutrient addition	Nutrient addition	Plant species richness in control and avg, of 4 nutrient treatments	Plant	Temperate grasslands, savannas, and shrublands	Palearctic	China	42.033	116.283	13.64	8.8	1.73	2.15	8	8	-0.438255	Fang, Y., X. Fen, W. Bai, W. Zhang, and L. Li. 2012. Long-term nitrogen addition leads to loss of species richness due to litter accumulation and soil acidification in a temperate steppe. PLoS One. 7(10):e47369
171	Faria et al. 2006	Land use change	Agriculture	Avg of bat and bird SR in forest vs. plantation sites	Mammals, Birds	Deserts and xeric shrublands	Neotropic	Brazil	-13	-41.5	88.5	120.5	NA	NA	6	6	0.308647	Faria D, RR Laps, J Baumgarten, M Cetra. 2006. Bat and bird assemblages from forests and shade cacao plantations in two contrasting landscpaes in the Atlantic Forest of southern Bahia, Brazil. Biodiversity and Conservation 15:587-612.
172	Faruk et al. 2013	Land use change	Agriculture	Frog SR in forest vs. plantation sites (avg of 3 plot types)	Herpetofauna	Tropical and subtropical moist broadleaf forests	Indo-Malay	Malaysia	3.6	102.19	13.13	14.79	3.68	6.48	8	12	0.119052	Faruk A, D Belabut, N Ahmad, RJ Knell, TWJ Garner. 2013. Effects of oil palm plantations on diversity of tropical anurans. Conservation Biology 27:615-624.
173	Farwig et al. 2008a	Land use change	Agriculture, logging	Bird SR in natural forest vs. avg of secondary forest and agricultural sites	Bird	Tropical grasslands, savannas, and shrublands	Afrotropic	Kenya	0.24	34.86	24.8	23.36	1.19	1.4	3	3	-0.0598185	Farwig N, N Sajita, K Boehning-Gaese. 2008. Conservation value of forest plantations for bird communities in western Kenya. Forest Ecology and Management 255:3885-3892.
174	Farwig et al. 2008b	Land use change	Logging	Plant SR in main forest and low disturbance forest vs. avg of fragmented and high disturbance forest sites	Plant	Tropical grasslands, savannas, and shrublands	Afrotropic	Kenya	0.24	34.86	36.77	30.8	8.04	6.37	45	45	-0.177168	Farwig N, N Sajota, G Schaab, K Bohning-Gaese. 2008. Human impact diminishes seedling species richness in Kakamega Forest, Kenya. Basic and Applied Ecology 9:383-391.
175	Fayle et al. 2010	Land use change	Agriculture	Total ant SR in forest vs. plantation sites	Invertebrates	Tropical and subtropical moist broadleaf forests	Indo-Malay	Malaysia	5.02	118.59	309	110	NA	NA	1	1	-1.03286	Fayle TM, EC Turner, JL Snaddon, VK Chey, AYC Chung, P Eggleton, et al. 2010. Oil palm expansion into rain forest greatly reduces ant biodiversity in canopy, epiphytes, and leaf-litter. Basic and Applied Ecology 11:337-345.
176	Feer and Hingrat 2005	Land use change	Reduction in habitat size	Avg of beetle and mammal SR averaged over 3 intact forest plots and 7 fragmented island plots	Mammals, Invertebrates	Tropical and subtropical moist broadleaf forests	Neotropic	French Guinea	4.85	-53.067	23.65	14	1.53	5.53	3	7	-0.524306	Feer, F. and Y. Hingrat. 2005. Effects of forest fragmentation on a dung beetle community in French Guiana. Conservation Biology 19:1103-1112.
177	Feest et al. 2014	Land use change	Agriculture	Butterfly SR in avg of natural habitats vs. farmland habitat	Invertebrates	Temperate broadleaf and mixed forests	Palearctic	Netherlands	52.12	5.28	15.36	5.36	0.81	0.23	3	3	-1.0528	Feest A, C van Swaay, A van Hinsberg. 2014. Nitrogen deposition and the reduction of butterfly biodiversity quality in the Netherlands. Ecological Indicators 39:115-119.
178	Fernandez and Simonetti 2013	Land use change	Urbanization	Small mammal SR in rural vs. urban sites	Small mammals	Temperate broadleaf and mixed forests	Neotropic	Chile	-33.33	-70.53	2.33	1.33	1.51	1.51	6	6	-0.560689	Fernandez IC, JA Simonetti. 2013. Small mammal assemblages in fragmented srublands of urban areas of Central Chile. Urban Ecosystems 16:377-387.
179	Ferrer-Sanchez and Rodriguez-Estrella 2015	Land use change	Agriculture, urbanization	Bird SR in mangrove site vs. avg of land-use changes (avg of breeding and non-breeding seasons)	Birds	Tropical and subtropical moist broadleaf forests	Neotropic	Cuba	22.364	-78.172	6.5	5.01	NA	NA	1	1	-0.260366	Ferrer-Sanchez Y, R Rodriguez-Estrella. 2015. Man-made environments relationship with island raptors: endemics do not cope with habitat changes, the case of the island of Cuba. Biodiversity Conservation 24:407-425.
179	Ferrer-Sanchez and Rodriguez-Estrella 2015	Land use change	Agriculture, urbanization	Bird SR in forest site vs. avg of land-use changes (avg of breeding and non-breeding seasons)	Birds	Tropical and subtropical dry broadleaf forests	Neotropic	Cuba	22.13	-78.45	8	5.01	NA	NA	1	1	-0.468006	Ferrer-Sanchez Y, R Rodriguez-Estrella. 2015. Man-made environments relationship with island raptors: endemics do not cope with habitat changes, the case of the island of Cuba. Biodiversity Conservation 24:407-425.
179	Ferrer-Sanchez and Rodriguez-Estrella 2015	Land use change	Agriculture, urbanization	Bird SR in grassland site vs. avg of land-use changes (avg of breeding and non-breeding seasons)	Birds	Flooded grasslands and savannas	Neotropic	Cuba	22.04	-78.453	6	5.01	NA	NA	1	1	-0.180324	Ferrer-Sanchez Y, R Rodriguez-Estrella. 2015. Man-made environments relationship with island raptors: endemics do not cope with habitat changes, the case of the island of Cuba. Biodiversity Conservation 24:407-425.
180	Fickenscher et al. 2014	Invasive species	Invasion by various non-native shrubs	Insect SR found on both native and invasive shrubs in average of 2 native vs. 2 invasive sites in final sampling year	Invertebrates	Temperate broadleaf and mixed forests	Nearctic	USA	43.27	-71.12	9.51	9.18	5.62	1.48	4	4	-0.0353167	Fickenscher JL, JA Litvaitis, TD Lee, PC Johnson. 2014. Insect responses to invasive shrubs: implications to managing thicket habitats in the northeastern United States. Forest Ecology and Management 322:127-135.
181	Filgueiras et al. 2011	Land use change	Habitat loss	Average beetle species richness in all fragments vs. continuous forest	Invertebrates	Tropical and subtropical moist broadleaf forests	Neotropic	Brazil	-8.5	-35.833	23	6.6	NA	NA	1	18	-1.24842	Figueiras B.K.C., L. Iannuzzi, and I.R. Leal. 2011. Biological Conservation. Habitat fragmentation alters the structure of dung beetle communities in the Atlantic Forest. 144(1):362-369.
182	Fink and Wilson, 2011	Invasive species	Invasion by Bromus inermis	Plant SR in native vs. invaded sites	Plant	Temperate grasslands, savannas, and shrublands	Nearctic	Canada	49.067	-106.517	3.2	4.3	1.32816	1.64438	10	10	0.295464	Fink, K.A., and S.D. Wilson. 2011. Bromus inermus invasion of a native grassland: diversity and resource reduction. Botany. 89:157-164.
183	Fischer et al. 2009	Invasive species	Invasion by Cinchona pubescens and Cinchona calisaya	Total plant SR in non-invaded vs. invaded plots (avg of 3 forest types)	Plant	Tropical and subtropical moist broadleaf forests	Nearctic	USA	20.783	-156.267	8.32	10.73	2.75	3.31	7	7	0.254381	Fischer, L.K., M. von der Lippe, and I. Kowarik. 2009. Tree invasion in managed tropical forests facilitates endemic species. Journal of Biogeography 36:2251-2263.
184	Flaspohler et al. 2010	Land use change	Fragmentation	Bird SR in continuous forest vs. avg of 18 fragments	Bird	Tropical and subtropical moist broadleaf forests	Nearctic	USA	19.67	-155.35	10	8.67	NA	NA	1	1	-0.142716	Flaspohler DJ, CP Giardina, GP Asner, P Hart, J Price, CK Lyons, et al. 2010. Long-term effects of fragmentation and fragment properties on bird species richness in Hawaiian forests. Biological Conservation 143:280-288.
185	Folt and Reider 2013	Land use change	Agriculture	Herpetofauna SR in forest vs. avg of 3 plantation sites	Herpetofauna	Tropical and subtropical moist broadleaf forests	Neotropic	Costa Rica	10.42	-84.02	14	10.67	NA	NA	4	4	-0.271621	Folt B, KE Reider. 2013. Leaf-litter herpetofaunal richness, abundance, and community assembly in mono-dominant plantations and primary forest of northeastern Costa Rica. Biodiversity and Conservation 22:2057-2070.
186	Foster and Gross, 1998	Nutrient addition	Nutrient addition	Plant SR in addition vs. control plots (with litter intact)	Plant	Temperate broadleaf and mixed forests	Nearctic	USA	42.4	-85.4	9.7	5.82	1.98	1.37	6	6	-0.510826	Foster, B.L., and K.L. Gross. 1998. Species richness in a successional grassland: Effects of nitrogen enrichment and plant litter. Ecology 79:2593-2602.
187	Fountain et al. 2008	Nutrient addition	Nutrient addition	Avg of spider and collembola SR in control vs. nutrient addition plots	Invertebrates	Temperate broadleaf and mixed forests	Palearctic	United Kingdom	55.28	2.13	14.3	14.2	4.61	1.45	5	5	-0.00701757	Fountain MT, VK Brown, AC Gange, WOC Symondson, PJ Murray. 2008. Multitrophic effects of nutrient addition in upland grassland. Bulletin of Entomological Research 98:283-292.
188	Fowler et al. 2015	Nutrient addition	Nutrient addition	Tree SR in ambient vs N addition treatments	Plant	Temperate broadleaf and mixed forests	Nearctic	USA	39.07	-79.68	11.45	9.02	2.98	2.98	12	12	-0.238545	Fowler ZK, MB Adams, WT Peterjohn. 2015. Will more nitrogen enhance carbon storage in young forest stands in central Appalachia? Forest Ecology and Management 337:144-152.
189	Frankovich et al. 2009	Nutrient addition	Nutrient addition	Plant SR at last sampling date in average of 2 sites	Plant	Flooded grasslands and savannas	Nearctic	USA	25.18	-80.49	34.09	33.75	5.49	9.63	6	6	-0.0100237	Frankovich, T.A., A.R. Armitage, A.H. Wachnicka, E.E Gaiser, and J.W. Fourqurean. 2009. Nutrient effects on seagrass epiphyte community structure in Florida Bay. Journal of Phycology. 45:1010-1020.
190	Fransson et al. 1999	Nutrient addition	Nutrient addition	Fungal SR in control vs. fertilized plots	Fungi	Boreal forests	Palearctic	Sweden	64.12	19.45	9.33	11.67	1.15	1.15	3	3	0.223786	Fransson PMA, AFS Taylor, RD Finlay. 1999. Effects of continuous optimat fertilization on belowground ectomycorrhizal community structure in a Norway spruce forest. Tree Physiology 20:599-606.
191	Fridley et al. 2011	Warming	Experimental warming	Species richness across all soil levels		Temperate broadleaf and mixed forests	Palearctic	United Kingdom	53.117	-1.517	19.6	17.2	NA	NA	5	5	-0.13062	Fridley, J.D., J.P. Grime, A.P. Askew, B. Moser, and C.J. Stevens. 2011. Soil heterogeneity buffers community response to climate change in species-rich grassland. Global Change Biology. 17:2002-2011.
192	Fried et al. 2014	Invasive species	Invasion by Ambrosia atemisifolia	Plant SR in non-invaded vs. invaded sites	Plant	Mediterranean forests, woodlands, and scrub	Palearctic	France	43.57	4.29	10.6	9.9	3.2	3.8	15	15	-0.0683192	Fried G, B Laitung, C Pierre, N Chague, FD Panetta. 2014. Impact of invasive plants in Mediterranean habitats: disentangling the effects of characteristics of invaders and recipient communities. Biological Invasions 16:1639-1658.
192	Fried et al. 2014	Invasive species	Invasion by Amorpha fruticosa	Plant SR in non-invaded vs. invaded sites	Plant	Mediterranean forests, woodlands, and scrub	Palearctic	France	43.33	4	7.2	6.9	2.55	1.85	15	15	-0.0425596	Fried G, B Laitung, C Pierre, N Chague, FD Panetta. 2014. Impact of invasive plants in Mediterranean habitats: disentangling the effects of characteristics of invaders and recipient communities. Biological Invasions 16:1639-1658.
192	Fried et al. 2014	Invasive species	Invasion by Impatiens balfourii	Plant SR in non-invaded vs. invaded sites	Plant	Mediterranean forests, woodlands, and scrub	Palearctic	France	43.36	3.07	7.2	5.9	2.2	1.6	15	15	-0.199129	Fried G, B Laitung, C Pierre, N Chague, FD Panetta. 2014. Impact of invasive plants in Mediterranean habitats: disentangling the effects of characteristics of invaders and recipient communities. Biological Invasions 16:1639-1658.
192	Fried et al. 2014	Invasive species	Invasion by Artemisia verlotiorum	Plant SR in non-invaded vs. invaded sites	Plant	Mediterranean forests, woodlands, and scrub	Palearctic	France	43.56	4.19	19.55	8.55	4.1	1.55	15	15	-0.827044	Fried G, B Laitung, C Pierre, N Chague, FD Panetta. 2014. Impact of invasive plants in Mediterranean habitats: disentangling the effects of characteristics of invaders and recipient communities. Biological Invasions 16:1639-1658.
192	Fried et al. 2014	Invasive species	Invasion by Phyla filiformis	Plant SR in non-invaded vs. invaded sites	Plant	Mediterranean forests, woodlands, and scrub	Palearctic	France	43.16	3.08	13.1	11.7	3.4	2.8	15	15	-0.113023	Fried G, B Laitung, C Pierre, N Chague, FD Panetta. 2014. Impact of invasive plants in Mediterranean habitats: disentangling the effects of characteristics of invaders and recipient communities. Biological Invasions 16:1639-1658.
192	Fried et al. 2014	Invasive species	Invasion by Baccharis halimifolia	Plant SR in non-invaded vs. invaded sites	Plant	Mediterranean forests, woodlands, and scrub	Palearctic	France	42.45	3.02	8.1	4.65	1.7	1.75	15	15	-0.554997	Fried G, B Laitung, C Pierre, N Chague, FD Panetta. 2014. Impact of invasive plants in Mediterranean habitats: disentangling the effects of characteristics of invaders and recipient communities. Biological Invasions 16:1639-1658.
192	Fried et al. 2014	Invasive species	Invasion by Reynoutria x bohemica	Plant SR in non-invaded vs. invaded sites	Plant	Mediterranean forests, woodlands, and scrub	Palearctic	France	44.1	3.51	18.8	10.5	6.15	4.65	15	15	-0.582482	Fried G, B Laitung, C Pierre, N Chague, FD Panetta. 2014. Impact of invasive plants in Mediterranean habitats: disentangling the effects of characteristics of invaders and recipient communities. Biological Invasions 16:1639-1658.
192	Fried et al. 2014	Invasive species	Invasion by Carpobrotus spp.	Plant SR in non-invaded vs. invaded sites	Plant	Mediterranean forests, woodlands, and scrub	Palearctic	France	42.3	3.08	14.7	6.2	3.3	2.85	15	15	-0.863298	Fried G, B Laitung, C Pierre, N Chague, FD Panetta. 2014. Impact of invasive plants in Mediterranean habitats: disentangling the effects of characteristics of invaders and recipient communities. Biological Invasions 16:1639-1658.
193	Frost et al. 2009	Nutrient addition	Nutrient addition	Invertebrate taxa richness at last sampling date in control vs. nutrient addition treatments	Invertebrates	Temperate coniferous forests	Nearctic	USA	31.95	-82.533	3.06	4.66	0.8	0.48	4	4	0.420601	Frost, J.W., T. Schleicher, and C. Craft. 2009. Effects of nitrogen and phosphorus additions on primary production and invertebrate densities in a Georgia (USA) tidal freshwater marsh. Wetlands. 29:196-203.
194	Fukuda et al. 2009	Land use change	Agriculture	Bat SR in primary forest vs. avg of land-use change sites	Mammals	Tropical and subtropical moist broadleaf forests	Indo-Malay	Malaysia	4.03	113.83	19	11.33	NA	NA	6	3	-0.516985	Fukuda D, OB Tisan, K Momose, S Sakai. 2009. Bat diversity in the vegetation mosaic around a lowland dipterocarp forest of borneo. The Raffles Bulletin of Zoology 57:213-221.
195	Furey et al. 2010	Land use change	Logging	Bat SR in primary forest vs. logged forest	Mammals	Tropical and subtropical moist broadleaf forests	Indo-Malay	Vietnam	22.183	105.9	29	24	NA	NA	1	1	-0.189242	Furey, N.M., I.J. Mackie, and P.A. Racey. 2010. Bat diversity in vietnamese limestone karst areas and the implications of forest degradation. Biodiversity and Conservation 19:1821-1838.
196	Gagne and Fahrig 2011	Land use change	Urbanization	Avg of bird and beetle SR in forest and avg. of suburban and urban areas	Birds, Invertebrates	Temperate broadleaf and mixed forests	Nearctic	Canada	45.417	-75.783	15.63	13.69	3.69	3.49	4	4	-0.132527	Gagne, S.A., and L. Fahrig. 2011. Do birds and beetles show similar responses to urbanization? Ecological Applications 21:2297-2312.
197	Gaigher and Samways 2014	Land use change	Agriculture	Avg of spider and plant SR in natural vs. avg of two vineyard types	Plant, Invertebrate	Mediterranean forests, woodlands, and scrub	Afrotropic	South Africa	-33.95	18.74	8.36	5.65	NA	NA	1	1	-0.391803	Gaigher R, MJ Samways. 2014. Landscape mosaic attributes for maintaining ground-living spider diversity in a biodiversity hotspot. Insect Conservation and Diversity 7:470-479.
198	Gainsbury and Colli 2014	Land use change	Agriculture	Lizard SR in natural land vs.abandoned plantation land (avg. of 3 sites)	Herpetofauna	Tropical grasslands, savannas, and shrublands	Neotropic	Brazil	-15.92	-47.92	11.67	8.33	1.15	0.58	3	3	-0.337158	Gainsbury Am, GR Colli. 2014. Effects of abandoned Eucalyptus plantations on lizard communities in the Brazilian Cerrado. Biodiversity Conservation 23:3155-3170.
199	Garcia et al. 2013	Land use change	Agriculture	Rodent SR in avg of mature forest and grassland vs. avg of two land-use change habitats (avg of 4 seasons)	Rodent	Temperate broadleaf and mixed forests	Neotropic	Chile	-44.5	-71.5	3.38	3.87	NA	NA	1	1	0.135379	Garcia KP, JCO Zapata, M Aguayo, G D'Elia. 2013. Assessing rodent community responses in disturbed environments of the Chilean Patagonia. Mammalia 77:195-204.
200	Gardner et al. 2008	Land use change	Agriculture	Beetle SR in primary forest plots vs. Eucalyptus plantation plots	Invertebrates	Tropical and subtropical moist broadleaf forests	Neotropic	Brazil	-1.5	-53.333	44	16.4	4	7.74	5	5	-0.986908	Gardner, T.A., M.I.M. Hernandez, J. Barlow, and C.A. Peres. 2008. Understanding the biodiversity consequences of habitat change: the value of secondary and plantation forests for neotropical dung beetles. Journal of Applied Ecology 45:883-893.
201	Ge et al. 2008	Nutrient addition	Nutrient addition	Bacterial SR in control vs. NP addition treatment	Bacteria	Temperate broadleaf and mixed forests	Palearctic	China	35	114.4	20	30	10	10	4	4	0.405465	Ge Y, J Zhang, L Zhang, M Yang, J He. 2008. Long-term fertilization regimes affect bacterial community structure and diversity of an agricultural soil in Northern China. Journal of Soils and Sediments 8:53-50.
202	Gedan and Bertness 2009	Warming	Experimental warming	Plant SR In control vs. warmed treatments averaged across 3 sites.	Plant	Temperate broadleaf and mixed forests	Nearctic	USA	41.617	-71.317	4.46	3.58	1.09	0.94	14	14	-0.219786	Gedan, K.B., and M.D. Bertness. 2009. Experimental warming causes rapid loss of plant diversity in New England salt marshes. Ecology Letters. 12:842-848.
203	Geddes et al. 2014	Invasive species	Invasion by Typha x glauca	Plant SR in non-invaded site vs. avg of three invaded sites (restored site not included)	Plant	Temperate grasslands, savannas, and shrublands	Nearctic	USA	41.62	-87.07	8.65	1.02	1.56	0.001	3	3	-2.13776	Geddes P, T Grancharova, JJ Kelly, D Treering, NC Tuchman. 2014. Effects of invasive Typha X glauca on wetland nutrient pools, denitrification, and bacterical communities are influenced by time since invasion. Aquatic Ecology 48:247-258.
204	Genet et al. 2001	Land use change	Habitat loss	Termite species richness in avg. of fragments vs. continuous sites	Invertebrates	Tropical and subtropical dry broadleaf forests	Neotropic	Puerto Rico	18	-66.583	5	4.5	1.73	1.84	3	12	-0.105361	Genet, J.A., K.S. Genet, T.M. Burton, P.G. Murphy, and A.E. Lugo. 2001. Response of termite community and wood decomposition rates to habitat fragmentation in a subtropical dry forest. Tropical Ecology. 42(1):35-49.
205	Gheler-Costa et al. 2012	Land use change	Agriculture	Small mammal SR in forest sites vs. avg of agriculture sites	Mammals	Tropical grasslands, savannas, and shrublands	Neotropic	Brazil	-22.26	-47.72	7	4	NA	NA	1	1	-0.559616	Gheler-Costa C, CA Vettorazzi, R Pardini, LM Verdade. 2012. The distribution and abundance of small mammals in agroecosystems of southeastern Brazil. Mammalia 76:185-191.
206	Giantomasi et al. 2008	Invasive species	Invasion by Pyracantha angustifolia	Total plant SR (both native and exotic) in native vs invasive species sites (avg of seed bank and established vegetation)	Plant	Tropical grasslands, savannas, and shrublands	Neotropic	Argentina	-31.117	-64.317	21.03	20.35	1.3	1.55	16	16	-0.0328691	Giantomoasi, A., P.A. Tecco, G. Funes, D.E. Gurvich, and M. Cabido. 2008. Canopy effects of the invasive shrub Pyracantha angustifolia on a seed bank composition, richness and density in a montane shrubland (Cordoba, Argentina). Austral Ecology. 33:68-77.
207	Gibbs and Stanton, 2001	Land use change	Habitat loss	Arthropod SR	Invertebrates	Temperate broadleaf and mixed forests	Nearctic	USA	43.033	-76.133	6.6	3.21	1.04	1.68	10	14	-0.720799	Gibbs, J.P., and E.J. Stanton. 2001. Habitat fragmentation and arthropod community change: Carrion beetles, phoeretic mites, and flies. Ecological Applications. 11(1):79-85
208	Gilbert et al. 1998	Land use change	Fragmentation	Arthropod SR in mainland vs. insulur habitat	Invertebrates	Temperate broadleaf and mixed forests	Palearctic	United Kingdom	53.117	-1.567	23.43	14.41	2.72	1.42	4	4	-0.486095	Gilbert, F., A. Gonzalez, and I. Evans-Freke. 1998. Corridors maintain species richness in the fragmented landscapes of a microecosystem. Proceedings of the Royal Society of London B. 265:577-592.
209	Giordani 2012	Land use change	Agriculture	Lichen SR in forest vs. agriculture plots	Lichen	Mediterranean forests, woodlands, and scrub	Palearctic	Italy	44.19	9.58	125	91	NA	NA	1	1	-0.317454	Giordini P. 2012. Assessing the effects of forest management on epiphytic lichens in coppiced forests using different indicators. Plant Biosystems 146:628-637.
210	Giordano et al. 2004	Land use change	Urbanization	Plant SR in extraurban vs. urban sites	Plant	Mediterranean forests, woodlands, and scrub	Palearctic	Italy	40.84	14.25	7.89	7.9	2.71	4.43	9	10	0.00126662	Giordano S, S Sorbo, P Adamo, A Basile, V Spagnuolo, RC Cobianchi. 2004. Biodiversity and trace element content of epiphytic bryophytes in urban and extraurban sites of southern Italy. Plant Ecology 170:1-14.
211	Giraudo et al. 2008	Land use change	Habitat loss	Avg species richness between the different bird guilds in large vs. small fragments	Birds	Tropical and subtropical moist broadleaf forests	Neotropic	Argentina	-27.083	-54.883	1.47	1.26	1.19	0.9	84	67	-0.154151	Giraudo, A.R., S.D. Matteucci, J. Alonso, J. Herrera, R.R. Abramson. 2008. Comparing bird assemblages in large and small fragments of the Atlantic forest hotspots. Biodiversity and Conservation. 17:1251-1265.
212	Glor et al. 2001	Land use change	Agriculture	Lizard SR in undisturbed forest vs. average of 3 agriculture sites	Herpetofauna	Tropical and subtropical moist broadleaf forests	Neotropic	Dominican Republic	19.017	-69.617	11	6	NA	NA	4	3	-0.606136	Glor, R.E. A.S. Flecker, M.F. Benard, and A.G. Power. Lizard diversity and agricultural disturbance in a Caribbean forest landscape. Biodiversity and Conservation 10:711-723.
213	Golden and Crist, 1999	Land use change	Fragmentation	Insect species richness at end of experiment (avg of 3 fragment treatments)	Invertebrates	Temperate broadleaf and mixed forests	Nearctic	USA	39.5	-84.733	30.04	32.55	3.76	2.86	4	4	0.0802475	Golden, D.M. and T.O. Crist. 1999. Experimental effects of habitat fragmentation on old-field canopy insects: community, guild, and species responses. Oecologia 118:371-380.
214	Golodets et al. 2010	Land use change	Agriculture	Plant SR in protected area vs avg of two grazing areas	Plant	Mediterranean forests, woodlands, and scrub	Palearctic	Israel	32.92	35.58	48	50	NA	NA	1	1	0.040822	Golodets C, J Kigel, M Sternberg. 2010. Recovery of plant species composition and ecosystem function after cessation of grazing in a Mediterranean grassland. Plant and Soil 329:365-378.
215	Gonzalez and Chaneton, 2002	Land use change	Fragmentation	Microarthropod species richness after 12 months	Invertebrates	Temperate broadleaf and mixed forests	Palearctic	United Kingdom	53.117	-1.567	16.44	10.17	3.39	1.95	8	8	-0.480275	Gonzalez, A. and E.J. Chaneton. 2002. Heterotroph species extinction, abundance, and biomass dynamics in an experimentally fragmented microecosystem. Journal of Animal Ecology 71:594-602.
216	Gonzalez et al. 2014	Land use change	Deforestation	Tree SR in old-growth vs. secondary forest	Plant	Tropical and subtropical moist broadleaf forests	Neotropic	Peru	-9.85	-74.98	313	241	NA	NA	5	13	-0.261406	Gonzalez P, B Kroll, CR Vargas. 2014. Tropical rainforest biodiversity and aboveground carbon changes and uncertainties in the Selva Central, Peru. Forest Ecology and Management 312:78-91.
217	Gonzalez-Gomez et al. 2006	Land use change	Habitat loss	Insect species richness in forest vs. fragment	Invertebrates	Temperate broadleaf and mixed forests	Neotropic	Chile	-35.983	-72.683	6.77	11.29	0.6	2.53	1	10	0.511416	Gonzalez-Gomez, P.L., C.F. Estades, and J.A. Simonetti. 2006. Strengthened insectivory in a temperate fragmented forest. Oecologia. 148:137-143.
218	Gonzalez, 2000	Land use change	Fragmentation	Microarthropod species richness after 12 months (average of small and large patches)	Invertebrates	Temperate broadleaf and mixed forests	Palearctic	United Kingdom	53.117	-1.567	21	14.4	4.23	3.36	12	12	-0.377294	Gonzalez, A. 2000. Community relaxation in fragmented landscapes: The relation between species richness, area, and age. Ecology Letters 3:441-448.
219	Goodale et al. 2014	Land use change	Agriculture	Bird SR in forest vs. agriculture sites	Birds	Tropical and subtropical moist broadleaf forests	Indo-Malay	Sri Lanka	6.38	80.5	7.52	7.19	3.2	1.48	3	2	-0.044875	Goodale E, SW Kotogama, TR Shankar Raman, S Sidhu, U Goodale, S Parker, J Chen. The response of birds and mixed-species bird flocks to human modified landscapes in Sri Lanka and southern India. Forest Ecology and Management 329:384-392.
220	Gooden et al. 2014	Invasive species	Invasion by Stenotaphrum secundatum	Plant SR (both native and exotic) in native sites vs. invaded sites	Plant	Temperate broadleaf and mixed forests	Australasia	Australia	-33.85	151.2	104	32	NA	NA	1	1	-1.17865	Gooden B, K French. 2014. Non-interactive effects of plant invasion and landscape modification on native communities. Diversity and Distributions 20:626-639.
221	Gornish 2014	Invasive species	Invasion by Pityopsis aspera	Plant SR in control vs. invaded plots	Plant	Temperate coniferous forests	Nearctic	USA	30.65	-84.23	9.4	9.1	2.9	2.9	5	5	-0.0324353	Gornish ES. 2014. Interactive effects of nitrogen addition, warming and invasion across organizational levels in an old-field plant community. AoB Plants 6:plu061.
221	Gornish 2014	Nutrient addition	Nutrient addition	Plant SR in control vs. N addition plots	Plant	Temperate coniferous forests	Nearctic	USA	30.65	-84.23	9.4	10.8	2.9	4.1	5	5	0.138836	Gornish ES. 2014. Interactive effects of nitrogen addition, warming and invasion across organizational levels in an old-field plant community. AoB Plants 6:plu061.
221	Gornish 2014	Warming	Experimental warming	Plant SR in control vs warmed plots	Plant	Temperate coniferous forests	Nearctic	USA	30.65	-84.23	9.4	10.3	2.9	2.3	5	5	0.0914342	Gornish ES. 2014. Interactive effects of nitrogen addition, warming and invasion across organizational levels in an old-field plant community. AoB Plants 6:plu061.
222	Gornish and Miller 2015	Invasive species	Invasion by Pityopsis aspera	Plant SR in control vs, invaded plots in final sampling year	Plant	Temperate coniferous forests	Nearctic	USA	30.65	-84.22	9.6	9.7	2.9	2.4	5	5	0.0103628	Gornish ES, TE Miller. 2015. Plant community responses to simultaneous changes in temperature, nitrogen availability, and invasion. PLoS One 10:e0123715
222	Gornish and Miller 2015	Nutrient addition	Nutrient addition	Plant SR in control vs. N addition plots in final sampling year	Plant	Temperate coniferous forests	Nearctic	USA	30.65	-84.22	9.6	10.4	2.9	2.3	5	5	0.0800427	Gornish ES, TE Miller. 2015. Plant community responses to simultaneous changes in temperature, nitrogen availability, and invasion. PLoS One 10:e0123715
222	Gornish and Miller 2015	Warming	Experimental warming	Plant SR in control vs. warmed plots in final sampling year	Plant	Temperate coniferous forests	Nearctic	USA	30.65	-84.22	9.6	8.6	2.7	1.3	5	5	-0.110001	Gornish ES, TE Miller. 2015. Plant community responses to simultaneous changes in temperature, nitrogen availability, and invasion. PLoS One 10:e0123715
223	Gotlieb et al. 2011	Land use change	Urbanization	Bee species richness in natural vs. garden areas	Invertebrates	Deserts and xeric shrublands	Palearctic	Jordan	30.85	35.333	26	27.8	5.4	5.6	4	4	0.0669395	Gotlieb, A., Y. Hollender, and Y. Mandelik. 2011. Gardening in the desert changes bee communities and pollination network characteristics. Basic and Applied Ecology 12:310-320.
224	Gough and Grace, 1998	Nutrient addition	Nutrient addition	Plant SR at last sampling date in average of 2 marshes	Plant	Tropical grasslands, savannas, and shrublands	Nearctic	USA	29.95	-89.717	7.75	6.9	NA	NA	8	8	-0.116171	Gough, L., and J.B. Grace. 1998. Herbivore effects on plant species density at varying productivity levels. Ecology. 79(5):1586-1594.
225	Gough et al. 2002	Nutrient addition	Nutrient addition	Plant SR in control vs. N+P plots (in 0.2m2 plots)	Plant	Tundra	Nearctic	USA	68.633	-149.6	7.7	5	0.519615	1.03923	3	3	-0.431782	Gough, L., P.A. Wookey, and G.R Shaver. 2002. Dry heath arctic tundra responses to long-term nutrient and light manipulation. Arctic, Antarctic, and Alpine Research. 34:211-218.
226	Gove et al. 2005	Land use change	Agriculture	Ant SR in forest vs. avg of pasture and secondary regrowth	Invertebrates	Tropical and subtropical dry broadleaf forests	Neotropic	Mexico	19.29	-96.31	60	52.5	NA	NA	1	1	-0.133531	Gove AD, JD Majer, V Rico-Gray 2005. Methods for conservation outside of formal reserve systems: the case of ants in the seasonally dry tropics of Veracruz, Mexico. Biological Conservation 126:328-338.
227	Graf 2010	Land use change	Agriculture, logging	Bat SR in natural forest vs.avg of agriculture sites and logged forest	Mammals	Tropical and subtropical moist broadleaf forests	Australasia	Indonesia	-1.5	120.03	1.22	2.67	3.08	1.96	4	4	0.783228	Graf S, Diversity and habitat use of understorey bats in forest and agroforestry systems at the margin of Lore Lindu National Park (Central Sulawesi, Indonesia).
228	Grant-Hoffman et al. 2010a	Invasive species	Invasion by Rattus spp.	Plant seedling SR in uninvaded vs. invaded islands	Plant	Temperate broadleaf and mixed forests	Australasia	New Zealand	-39.24	175.6	6.005	9.498	0.61	0.502	9	11	0.458489	Grant-Hoffman MN, CP Mulder, PJ Bellingham. 2010. Invasive rats alter woody seedling composition on seabird-dominated islands in New Zealand.Oecologia 163(2):449-460.
229	Grant-Hoffman et al. 2010b	Invasive species	Invasion by Rattus spp.	Seedling SR in uninvaded islands (RNI and MID) vs. invaded island (MOK). Avg of 3 depths	Plant	Temperate broadleaf and mixed forests	Australasia	New Zealand	-36.95	176.09	4.5	2.41	2.06	1.84	8	8	-0.624451	Grant-Hoffman MN, CPH Mulder, PJ Bellingham. 2010. Effects of invasive rats and burrowing seabirds on seeds and seedlings on New Zealand islands. Oecologia 162:1005-1016.
230	Greenlees et al. 2006	Invasive species	Invasion by Bufo marinus	Invertebrate SR in avg of 2 native frog enclosures vs. large and small invasive toad enclosures	Invertebrates	Tropical grasslands, savannas, and shrublands	Australasia	Australia	-12.62	131.3	3.88	3.72	0.9	0.29	12	12	-0.0421115	Greenlees MJ, GP Brown, JK Webb, BL Phillips, R Shine. 2006. Effects of an invasive anuran (the cane toad Bufo marinus) on the invertebrate fauna of a tropical Australian floodplain. Animal Conservation 9:431-438.
231	Greenwood et al. 2004	Invasive species	Invasion by Salix x rubens	Arthropod species richness in invaded vs. native sites in last sampling date	Invertebrates	Temperate broadleaf and mixed forests	Australasia	Australia	-38.15	146.383	4.64	0.35	3.09	0.36	5	5	-2.58454	Greenwood, H., D.J. O'Dowd, and P.S. Lake. 2004. Willow (Salix x rubens) invasion of the riparian zone in south-eastern Australia: reduced abundance and altered composition of terrestrial arthropods. Diversity and Distributions. 10:485-492.
232	Gremmen et al. 1998	Invasive species	Invasion by Agrostis stolonifera	Total plant SR (both native and exotic) in non-invaded vs. invaded sites	Plant	Tundra	Antarctic	South Africa	-46.833	37.833	7.7	5.1	NA	NA	34	29	-0.41198	Gremmen, N.J.M., S.L. Chown, and D.J. Marshall. 1998. Impact of the introduced grass (Agrostis stolonifera) on vegetation and soil fauna communities at Marion Island, sub-Antarctic. Biological Conservation. 85:223-231.
233	Grez et al. 2008	Land use change	Fragmentation	Long term species richness of Coccenellids (avg of the 3 fragment treatments)	Invertebrates	Temperate broadleaf and mixed forests	Neotropic	Chile	-33.567	-70.05	0.68	0.78	0.18	0.27	5	5	0.137201	Grez, G.A., T. Zaviezo, S. Diaz, B. Camousseigt, and G. Cortes. 2008. Effects of habitat loss and fragmentation on the abundance and species richness of aphidophagous beetles and aphids in experimental alfalfa landscapes. European Journal of Entomology 105:411-420
234	Gross et al. 2005	Nutrient addition	Nutrient addition	Plant SR at last sampling date in control vs. uniform nutrient addition	Plant	Temperate broadleaf and mixed forests	Nearctic	USA	42.517	-85.85	14	12.5	4.75	4.3	8	8	-0.113329	Gross, K.L., G.G. Mittelbach, and H.L. Reynolds. 2005. Grassland invasibility and diversity: responses to nutrients, seed input, and disturbance. Ecology. 86:476-486.
235	Gruner and Taylor, 2006	Nutrient addition	Nutrient addition	Arthropod SR in control vs. nutrient addition plots	Invertebrates	Tropical and subtropical moist broadleaf forests	Oceania	USA	20.1	-155.467	17.33	17.33	3.79	4.72	8	8	0	Gruner, D.S., and A.D. Taylor. 2006. Richness and species composition of arboreal arthropods affected by nutrients and predators: a press experiment. Oecologia 147:714-724.
236	Gurevitch and Unnasch 1989	Nutrient addition	Nutrient addition	Plant SR in control vs. NP addition plots	Plant	Temperate coniferous forests	Nearctic	USA	40.87	-72.88	14.73	6.16	2.59	1.79	5	5	-0.871809	Gurevitch, J., and R.S. Unnasch. 1989. Experimental removal of a dominant species at two levels of soil fertility. Canadian Journal of Botany 67:3470-3477
237	Hagvar and Klanderud, 2009	Nutrient addition	Nutrient addition	Orbitada species richness in control vs nutrient plots	Invertebrates	Tundra	Palearctic	Norway	60.6	7.5	11.52	11.58	2.27684	1.32816	10	10	0.00519482	Hagvar, S., and K. Klanderud. 2009. Effect of simulated environmental change on alpine soil arthropods. Global Change Biology. 15:2972-2980.
237	Hagvar and Klanderud, 2009	Warming	Experimental warming	Orbitada species richness in control vs warmed plots	Invertebrates	Tundra	Palearctic	Norway	60.6	7.5	11.52	11.62	2.27684	2.15035	10	10	0.0086431	Hagvar, S., and K. Klanderud. 2009. Effect of simulated environmental change on alpine soil arthropods. Global Change Biology. 15:2972-2980.
238	Haila et al. 1994	Land use change	Logging	Beetle SR in mature forest vs. avg of secondary clear cut forest stands	Invertebrates	Boreal forests	Palearctic	Finland	62	23	15	25	NA	NA	1	1	0.510826	Haila Y, IK Hanski, J Niemela, P Punttila, S Raivio, H Tukia. 1994. Forestry and the boreal fauna: matching management with natural forest dynamics. Ann. Zool. Fennici 31:187-202.
239	Hankin et al. 2012	Nutrient addition	Nutrient addition	Diatom species richness in control vs. avg. of high and low nutrient addition	Algae	Temperate coniferous forests	Nearctic	USA	45.033	-124.017	40	34.9	3.3	2.8	4	4	-0.136393	Hankin, S.L., C.L. Weilhoefer, J.E. Kaldy, and T.H. DeWitt. 2012. Sediment diatom species and community response to nitrogen addition in Oregon (USA) estuarine tidal wetlands. Wetlands 32:1023-1031.
240	Hartel et al. 2014	Land use change	Agriculture	Bird SR in forests vs. avg of wood-pasture and open pasture	Birds	Temperate broadleaf and mixed forests	Palearctic	Romania	46.22	24.78	7.13	3.66	2.36	1.43	15	28	-0.666848	Hartel T, J Hanspach, DJ Abson, O Mathe, CI Moga, J Fischer. 2014. Bird communities in traditional wood-pastures with changing management in Eastern Europe. Basic and Applied Ecology 15:385-395.
241	Hartley and Jones 2003	Nutrient addition	Nutrient addition	Plant SR in control vs. nutrient addition plots	Plant	Temperate coniferous forests	Palearctic	United Kingdom	56.933	-3.417	18.1	21.58	2.38	5.94	8	8	0.175855	Hartley, S.E., and T.H. Jones. 2003. Plant diversity and insect herbivores: effects of environmental change in contrasting model systems. Oikos. 101:6-17.
242	Hartley et al. 2003	Land use change	Agriculture	Hemiptera SR in control vs. grazed plots	Invertebrates	Temperate broadleaf and mixed forests	Palearctic	United Kingdom	55.8	-4.33	8.51	8.04	3.4	2.26	4	4	-0.0568129	Hartley SE, SM Gardner, RJ Mitchell. 2003. Indirect effects of grazing and nutrient addition on the hemipteran community of heather moorlands. Journal of Applied Ecology 40:793-803.
242	Hartley et al. 2003	Nutrient addition	Nutrient addition	Hemiptera SR in control vs. fertilized plots	Invertebrates	Temperate broadleaf and mixed forests	Palearctic	United Kingdom	55.8	-4.33	8.51	9.63	3.4	2.38	4	4	0.123641	Hartley SE, SM Gardner, RJ Mitchell. 2003. Indirect effects of grazing and nutrient addition on the hemipteran community of heather moorlands. Journal of Applied Ecology 40:793-803.
243	Harvey and Villalobos 2007	Land use change	Agriculture	Avg of tree, bird, and bat SR in forest vs. avg of different agriculture plots	Plant, Bird, Mammal	Tropical and subtropical moist broadleaf forests	Neotropic	Costa Rica	9	-82.58	67	47.43	NA	NA	7	9	-0.345438	Harvey CA, JAG Villalobos. 2007. Agroforestry systems conserve species-rich but modified aseemblages of tropical birds and bats. Biodiversity and Conservation 16:2257-2292.
244	Harvey et al. 2014	Invasive species	Invasion by Juncus acutus	Total invertabrate SR in native vs. invaded sites	Invertebrates	Temperate broadleaf and mixed forests	Australasia	Australia	-34.02	151.18	27.86	19.77	9.65	4.97	6	6	-0.343026	Harvey KJ, DR Britton, TE Minchinton. 2014. Detecting impacts of non-native species on associated invertebrate assemblaged depends on microhabitat. Austral Ecology 39:511-521.
245	Hashim et al. 2010	Land use change	Agriculture	Ant SR in mangrove forest vs. plantation	Invertebrates	Tropical and subtropical moist broadleaf forests	Indo-Malay	Malaysia	2.45	102.05	3	3.33	1	0.58	3	3	0.10436	Hashim N, W Akmal, W Jusoh, M Nasir. 2010. Ant diversity in peninsular Malaysian mangrove forest and oil palm plantation. Asian Myrmecology 3:5-8.
246	Hassall et al. 2006	Land use change	Agriculture, logging	Isopod SR in avg. of 2 primary forest sites vs.avg of plantation and logged sites	Invertebrates	Tropical and subtropical moist broadleaf forests	Indo-Malay	Malaysia	4.967	117.8	2.33	2.44	0.380132	0.45	5	5	0.0461298	Hassall, M., D.T. Jones, S. Taiti, Z. Latipi, S.L. Sutton, and M. Mohammed. 2006. Biodiversity and abundance of terrestrial isopods along a gradient of disturbance in Sabah, East Malaysia. European Journal of Soil Biology 42:197-207
247	Hasselquist and Hogberg 2014	Nutrient addition	Nutrient addition	Fungi SR in control vs. avg of nutrient addition treatments in avg of two sites	Fungi	Boreal forests	Palearctic	Sweden	64.35	19.75	10.5	5.4	1.06	1.24	3	3	-0.664976	Hsselquist NJ and P Hogberg. 2014. Dosage and duration effects of nitrogen additions on ectomycorrhizal sporocarp production and functioning: an example from two N-limited boreal forests. Ecology and Evolution 4:3015-3026.
248	Hatfield and LeBuhn 2007	Land use change	Agriculture	Bumblebee and plant SR in ungrazed vs. grazed meadows	Plant, Invertebrate	Temperate coniferous forests	Nearctic	USA	39.56	-120.22	15.79	32.85	7.38	16.87	7	13	0.732575	Hatfield RG, G LeBuhn. 2007. Patch and landscape factors shape community assemblage of bumble bees, Bombus spp. In montane meadows. Biological Conservation 129:150-158.
249	Hautier et al. 2014	Nutrient addition	Nutrient addition	Plant SR in control vs. fertilized plots	Plant	Tropical grasslands, savannas, and shrublands	Australasia	Australia	-27.7	151.1	11.3	10.61	NA	NA	3	3	-0.0630058	Hautier Y, EW Seabloom, ET Borer, PB Adler, WS Harpole, H Hillebrand, et al. 2014. Eutrophication weakens stabilizing effects of diversity in natural grasslands. Nature 508:521-525.
249	Hautier et al. 2014	Nutrient addition	Nutrient addition	Plant SR in control vs. fertilized plots	Plant	Temperate grasslands, savannas, and shrublands	Australasia	Australia	-36.2	143.8	12.7	12.01	NA	NA	3	3	-0.0558624	Hautier Y, EW Seabloom, ET Borer, PB Adler, WS Harpole, H Hillebrand, et al. 2014. Eutrophication weakens stabilizing effects of diversity in natural grasslands. Nature 508:521-525.
249	Hautier et al. 2014	Nutrient addition	Nutrient addition	Plant SR in control vs. fertilized plots	Plant	Temperate grasslands, savannas, and shrublands	Nearctic	USA	31	-97.3	19.8	19.13	NA	NA	3	3	-0.0344242	Hautier Y, EW Seabloom, ET Borer, PB Adler, WS Harpole, H Hillebrand, et al. 2014. Eutrophication weakens stabilizing effects of diversity in natural grasslands. Nature 508:521-525.
249	Hautier et al. 2014	Nutrient addition	Nutrient addition	Plant SR in control vs. fertilized plots	Plant	Temperate grasslands, savannas, and shrublands	Nearctic	USA	39.1	-96.6	15.3	14.63	NA	NA	3	3	-0.0447786	Hautier Y, EW Seabloom, ET Borer, PB Adler, WS Harpole, H Hillebrand, et al. 2014. Eutrophication weakens stabilizing effects of diversity in natural grasslands. Nature 508:521-525.
249	Hautier et al. 2014	Nutrient addition	Nutrient addition	Plant SR in control vs. fertilized plots	Plant	Temperate grasslands, savannas, and shrublands	Nearctic	USA	40	-105.2	9.1	8.41	NA	NA	2	2	-0.0788529	Hautier Y, EW Seabloom, ET Borer, PB Adler, WS Harpole, H Hillebrand, et al. 2014. Eutrophication weakens stabilizing effects of diversity in natural grasslands. Nature 508:521-525.
249	Hautier et al. 2014	Nutrient addition	Nutrient addition	Plant SR in control vs. fertilized plots	Plant	Temperate grasslands, savannas, and shrublands	Nearctic	USA	40.1	-88.8	4.5	3.74	NA	NA	3	3	-0.184992	Hautier Y, EW Seabloom, ET Borer, PB Adler, WS Harpole, H Hillebrand, et al. 2014. Eutrophication weakens stabilizing effects of diversity in natural grasslands. Nature 508:521-525.
249	Hautier et al. 2014	Nutrient addition	Nutrient addition	Plant SR in control vs. fertilized plots	Plant	Temperate grasslands, savannas, and shrublands	Nearctic	USA	40.8	-104.8	8.3	7.59	NA	NA	3	3	-0.0894239	Hautier Y, EW Seabloom, ET Borer, PB Adler, WS Harpole, H Hillebrand, et al. 2014. Eutrophication weakens stabilizing effects of diversity in natural grasslands. Nature 508:521-525.
249	Hautier et al. 2014	Nutrient addition	Nutrient addition	Plant SR in control vs. fertilized plots	Plant	Temperate grasslands, savannas, and shrublands	Nearctic	USA	41.2	-101.6	11.1	10.41	NA	NA	6	6	-0.0641782	Hautier Y, EW Seabloom, ET Borer, PB Adler, WS Harpole, H Hillebrand, et al. 2014. Eutrophication weakens stabilizing effects of diversity in natural grasslands. Nature 508:521-525.
249	Hautier et al. 2014	Nutrient addition	Nutrient addition	Plant SR in control vs. fertilized plots	Plant	Temperate grasslands, savannas, and shrublands	Nearctic	USA	41.8	-93.4	8.4	7.7	NA	NA	6	6	-0.0870114	Hautier Y, EW Seabloom, ET Borer, PB Adler, WS Harpole, H Hillebrand, et al. 2014. Eutrophication weakens stabilizing effects of diversity in natural grasslands. Nature 508:521-525.
249	Hautier et al. 2014	Nutrient addition	Nutrient addition	Plant SR in control vs. fertilized plots	Plant	Temperate grasslands, savannas, and shrublands	Nearctic	USA	39.1	-99.1	10	9.31	NA	NA	3	3	-0.071496	Hautier Y, EW Seabloom, ET Borer, PB Adler, WS Harpole, H Hillebrand, et al. 2014. Eutrophication weakens stabilizing effects of diversity in natural grasslands. Nature 508:521-525.
249	Hautier et al. 2014	Nutrient addition	Nutrient addition	Plant SR in control vs. fertilized plots	Plant	Temperate grasslands, savannas, and shrublands	Nearctic	USA	42.2	-99.7	14.7	14.02	NA	NA	3	3	-0.0473626	Hautier Y, EW Seabloom, ET Borer, PB Adler, WS Harpole, H Hillebrand, et al. 2014. Eutrophication weakens stabilizing effects of diversity in natural grasslands. Nature 508:521-525.
249	Hautier et al. 2014	Nutrient addition	Nutrient addition	Plant SR in control vs. fertilized plots	Plant	Temperate coniferous forests	Nearctic	Canada	48.5	-123.4	5.2	4.46	NA	NA	3	3	-0.15351	Hautier Y, EW Seabloom, ET Borer, PB Adler, WS Harpole, H Hillebrand, et al. 2014. Eutrophication weakens stabilizing effects of diversity in natural grasslands. Nature 508:521-525.
249	Hautier et al. 2014	Nutrient addition	Nutrient addition	Plant SR in control vs. fertilized plots	Plant	Temperate coniferous forests	Palearctic	Switzerland	46.6	10.4	26.4	25.74	NA	NA	3	3	-0.0253178	Hautier Y, EW Seabloom, ET Borer, PB Adler, WS Harpole, H Hillebrand, et al. 2014. Eutrophication weakens stabilizing effects of diversity in natural grasslands. Nature 508:521-525.
249	Hautier et al. 2014	Nutrient addition	Nutrient addition	Plant SR in control vs. fertilized plots	Plant	Temperate coniferous forests	Nearctic	USA	33.3	-81.7	9.1	8.41	NA	NA	2	2	-0.0788529	Hautier Y, EW Seabloom, ET Borer, PB Adler, WS Harpole, H Hillebrand, et al. 2014. Eutrophication weakens stabilizing effects of diversity in natural grasslands. Nature 508:521-525.
249	Hautier et al. 2014	Nutrient addition	Nutrient addition	Plant SR in control vs. fertilized plots	Plant	Temperate coniferous forests	Nearctic	USA	39.4	-120.2	13.7	13.01	NA	NA	3	3	-0.0516775	Hautier Y, EW Seabloom, ET Borer, PB Adler, WS Harpole, H Hillebrand, et al. 2014. Eutrophication weakens stabilizing effects of diversity in natural grasslands. Nature 508:521-525.
249	Hautier et al. 2014	Nutrient addition	Nutrient addition	Plant SR in control vs. fertilized plots	Plant	Temperate coniferous forests	Nearctic	USA	48.2	-122.6	20.4	19.73	NA	NA	3	3	-0.0333946	Hautier Y, EW Seabloom, ET Borer, PB Adler, WS Harpole, H Hillebrand, et al. 2014. Eutrophication weakens stabilizing effects of diversity in natural grasslands. Nature 508:521-525.
249	Hautier et al. 2014	Nutrient addition	Nutrient addition	Plant SR in control vs. fertilized plots	Plant	Temperate coniferous forests	Nearctic	USA	44.2	-122.1	7.8	7.09	NA	NA	3	3	-0.0954384	Hautier Y, EW Seabloom, ET Borer, PB Adler, WS Harpole, H Hillebrand, et al. 2014. Eutrophication weakens stabilizing effects of diversity in natural grasslands. Nature 508:521-525.
249	Hautier et al. 2014	Nutrient addition	Nutrient addition	Plant SR in control vs. fertilized plots	Plant	Temperate coniferous forests	Nearctic	USA	44.3	-122	10.1	9.4	NA	NA	3	3	-0.0718257	Hautier Y, EW Seabloom, ET Borer, PB Adler, WS Harpole, H Hillebrand, et al. 2014. Eutrophication weakens stabilizing effects of diversity in natural grasslands. Nature 508:521-525.
249	Hautier et al. 2014	Nutrient addition	Nutrient addition	Plant SR in control vs. fertilized plots	Plant	Temperate broadleaf and mixed forests	Palearctic	Germany	53.1	7.5	5.6	4.87	NA	NA	1	1	-0.139673	Hautier Y, EW Seabloom, ET Borer, PB Adler, WS Harpole, H Hillebrand, et al. 2014. Eutrophication weakens stabilizing effects of diversity in natural grasslands. Nature 508:521-525.
249	Hautier et al. 2014	Nutrient addition	Nutrient addition	Plant SR in control vs. fertilized plots	Plant	Temperate broadleaf and mixed forests	Palearctic	Switzerland	47.1	8.5	13.1	12.42	NA	NA	3	3	-0.0533042	Hautier Y, EW Seabloom, ET Borer, PB Adler, WS Harpole, H Hillebrand, et al. 2014. Eutrophication weakens stabilizing effects of diversity in natural grasslands. Nature 508:521-525.
249	Hautier et al. 2014	Nutrient addition	Nutrient addition	Plant SR in control vs. fertilized plots	Plant	Temperate broadleaf and mixed forests	Palearctic	United Kingdom	54	-2.6	10.3	9.61	NA	NA	3	3	-0.0693397	Hautier Y, EW Seabloom, ET Borer, PB Adler, WS Harpole, H Hillebrand, et al. 2014. Eutrophication weakens stabilizing effects of diversity in natural grasslands. Nature 508:521-525.
249	Hautier et al. 2014	Nutrient addition	Nutrient addition	Plant SR in control vs. fertilized plots	Plant	Temperate broadleaf and mixed forests	Palearctic	United Kingdom	51.4	-0.6	16.3	15.63	NA	NA	3	3	-0.041973	Hautier Y, EW Seabloom, ET Borer, PB Adler, WS Harpole, H Hillebrand, et al. 2014. Eutrophication weakens stabilizing effects of diversity in natural grasslands. Nature 508:521-525.
249	Hautier et al. 2014	Nutrient addition	Nutrient addition	Plant SR in control vs. fertilized plots	Plant	Temperate broadleaf and mixed forests	Palearctic	United Kingdom	51.4	-0.6	10.5	9.81	NA	NA	3	3	-0.067973	Hautier Y, EW Seabloom, ET Borer, PB Adler, WS Harpole, H Hillebrand, et al. 2014. Eutrophication weakens stabilizing effects of diversity in natural grasslands. Nature 508:521-525.
249	Hautier et al. 2014	Nutrient addition	Nutrient addition	Plant SR in control vs. fertilized plots	Plant	Temperate broadleaf and mixed forests	Nearctic	USA	36.9	-86.7	7.8	7.1	NA	NA	3	3	-0.0940289	Hautier Y, EW Seabloom, ET Borer, PB Adler, WS Harpole, H Hillebrand, et al. 2014. Eutrophication weakens stabilizing effects of diversity in natural grasslands. Nature 508:521-525.
249	Hautier et al. 2014	Nutrient addition	Nutrient addition	Plant SR in control vs. fertilized plots	Plant	Temperate broadleaf and mixed forests	Nearctic	USA	38.1	-84.5	9.5	8.81	NA	NA	3	3	-0.0754044	Hautier Y, EW Seabloom, ET Borer, PB Adler, WS Harpole, H Hillebrand, et al. 2014. Eutrophication weakens stabilizing effects of diversity in natural grasslands. Nature 508:521-525.
249	Hautier et al. 2014	Nutrient addition	Nutrient addition	Plant SR in control vs. fertilized plots	Plant	Temperate broadleaf and mixed forests	Nearctic	USA	43.4	-72.1	8.1	7.4	NA	NA	3	3	-0.0903841	Hautier Y, EW Seabloom, ET Borer, PB Adler, WS Harpole, H Hillebrand, et al. 2014. Eutrophication weakens stabilizing effects of diversity in natural grasslands. Nature 508:521-525.
249	Hautier et al. 2014	Nutrient addition	Nutrient addition	Plant SR in control vs. fertilized plots	Plant	Temperate broadleaf and mixed forests	Nearctic	USA	45.4	-93.2	9.2	8.5	NA	NA	5	5	-0.0791373	Hautier Y, EW Seabloom, ET Borer, PB Adler, WS Harpole, H Hillebrand, et al. 2014. Eutrophication weakens stabilizing effects of diversity in natural grasslands. Nature 508:521-525.
249	Hautier et al. 2014	Nutrient addition	Nutrient addition	Plant SR in control vs. fertilized plots	Plant	Temperate broadleaf and mixed forests	Nearctic	USA	36	-79	10.9	10.21	NA	NA	3	3	-0.0653952	Hautier Y, EW Seabloom, ET Borer, PB Adler, WS Harpole, H Hillebrand, et al. 2014. Eutrophication weakens stabilizing effects of diversity in natural grasslands. Nature 508:521-525.
249	Hautier et al. 2014	Nutrient addition	Nutrient addition	Plant SR in control vs. fertilized plots	Plant	Montane grasslands and shrublands	Australasia	Australia	-36.9	147.3	20	19.34	NA	NA	3	3	-0.0335568	Hautier Y, EW Seabloom, ET Borer, PB Adler, WS Harpole, H Hillebrand, et al. 2014. Eutrophication weakens stabilizing effects of diversity in natural grasslands. Nature 508:521-525.
249	Hautier et al. 2014	Nutrient addition	Nutrient addition	Plant SR in control vs. fertilized plots	Plant	Montane grasslands and shrublands	Palearctic	China	33.7	101.9	32.3	31.65	NA	NA	3	3	-0.0203291	Hautier Y, EW Seabloom, ET Borer, PB Adler, WS Harpole, H Hillebrand, et al. 2014. Eutrophication weakens stabilizing effects of diversity in natural grasslands. Nature 508:521-525.
249	Hautier et al. 2014	Nutrient addition	Nutrient addition	Plant SR in control vs. fertilized plots	Plant	Montane grasslands and shrublands	Afrotropic	South Africa	-29.7	30.4	22.3	21.63	NA	NA	3	3	-0.0305054	Hautier Y, EW Seabloom, ET Borer, PB Adler, WS Harpole, H Hillebrand, et al. 2014. Eutrophication weakens stabilizing effects of diversity in natural grasslands. Nature 508:521-525.
249	Hautier et al. 2014	Nutrient addition	Nutrient addition	Plant SR in control vs. fertilized plots	Plant	Mediterranean forests, woodlands, and scrub	Australasia	Australia	-31.8	117.6	14	13.33	NA	NA	4	4	-0.0490402	Hautier Y, EW Seabloom, ET Borer, PB Adler, WS Harpole, H Hillebrand, et al. 2014. Eutrophication weakens stabilizing effects of diversity in natural grasslands. Nature 508:521-525.
249	Hautier et al. 2014	Nutrient addition	Nutrient addition	Plant SR in control vs. fertilized plots	Plant	Mediterranean forests, woodlands, and scrub	Palearctic	Tanzania	34.5	-2.3	12.9	12.22	NA	NA	3	3	-0.0541534	Hautier Y, EW Seabloom, ET Borer, PB Adler, WS Harpole, H Hillebrand, et al. 2014. Eutrophication weakens stabilizing effects of diversity in natural grasslands. Nature 508:521-525.
249	Hautier et al. 2014	Nutrient addition	Nutrient addition	Plant SR in control vs. fertilized plots	Plant	Mediterranean forests, woodlands, and scrub	Nearctic	USA	39	-123.1	17.8	17.12	NA	NA	3	3	-0.0389511	Hautier Y, EW Seabloom, ET Borer, PB Adler, WS Harpole, H Hillebrand, et al. 2014. Eutrophication weakens stabilizing effects of diversity in natural grasslands. Nature 508:521-525.
249	Hautier et al. 2014	Nutrient addition	Nutrient addition	Plant SR in control vs. fertilized plots	Plant	Mediterranean forests, woodlands, and scrub	Nearctic	USA	39.2	-121.3	9.1	8.41	NA	NA	5	5	-0.0788529	Hautier Y, EW Seabloom, ET Borer, PB Adler, WS Harpole, H Hillebrand, et al. 2014. Eutrophication weakens stabilizing effects of diversity in natural grasslands. Nature 508:521-525.
249	Hautier et al. 2014	Nutrient addition	Nutrient addition	Plant SR in control vs. fertilized plots	Plant	Mediterranean forests, woodlands, and scrub	Nearctic	USA	34.7	-120	11.3	10.61	NA	NA	3	3	-0.0630058	Hautier Y, EW Seabloom, ET Borer, PB Adler, WS Harpole, H Hillebrand, et al. 2014. Eutrophication weakens stabilizing effects of diversity in natural grasslands. Nature 508:521-525.
249	Hautier et al. 2014	Nutrient addition	Nutrient addition	Plant SR in control vs. fertilized plots	Plant	Mediterranean forests, woodlands, and scrub	Nearctic	USA	38.9	-122.4	8.1	7.4	NA	NA	3	3	-0.0903841	Hautier Y, EW Seabloom, ET Borer, PB Adler, WS Harpole, H Hillebrand, et al. 2014. Eutrophication weakens stabilizing effects of diversity in natural grasslands. Nature 508:521-525.
249	Hautier et al. 2014	Nutrient addition	Nutrient addition	Plant SR in control vs. fertilized plots	Plant	Mediterranean forests, woodlands, and scrub	Nearctic	USA	32.9	-117.1	11.6	10.95	NA	NA	3	3	-0.0576656	Hautier Y, EW Seabloom, ET Borer, PB Adler, WS Harpole, H Hillebrand, et al. 2014. Eutrophication weakens stabilizing effects of diversity in natural grasslands. Nature 508:521-525.
249	Hautier et al. 2014	Nutrient addition	Nutrient addition	Plant SR in control vs. fertilized plots	Plant	Deserts and xeric shrublands	Nearctic	USA	34.4	-106.7	15.8	15.12	NA	NA	1	1	-0.0439916	Hautier Y, EW Seabloom, ET Borer, PB Adler, WS Harpole, H Hillebrand, et al. 2014. Eutrophication weakens stabilizing effects of diversity in natural grasslands. Nature 508:521-525.
249	Hautier et al. 2014	Nutrient addition	Nutrient addition	Plant SR in control vs. fertilized plots	Plant	Deserts and xeric shrublands	Nearctic	USA	42.7	-119.5	10.2	9.5	NA	NA	3	3	-0.0710959	Hautier Y, EW Seabloom, ET Borer, PB Adler, WS Harpole, H Hillebrand, et al. 2014. Eutrophication weakens stabilizing effects of diversity in natural grasslands. Nature 508:521-525.
249	Hautier et al. 2014	Nutrient addition	Nutrient addition	Plant SR in control vs. fertilized plots	Plant	Deserts and xeric shrublands	Nearctic	USA	44.2	-112.2	15.1	14.42	NA	NA	4	4	-0.0460786	Hautier Y, EW Seabloom, ET Borer, PB Adler, WS Harpole, H Hillebrand, et al. 2014. Eutrophication weakens stabilizing effects of diversity in natural grasslands. Nature 508:521-525.
250	Hawes et al. 2009	Land use change	Agriculture	Moth SR in primary forest vs. avg of secondary forest and plantation sites	Invertebrates	Tropical and subtropical moist broadleaf forests	Neotropic	Brazil	-0.83	-0.72	45.07	39.04	26.63	18.08	5	5	-0.14363	Hawes J, C da Silva Motta, WL Overal, J Barlow, TA Gardner, CA Peres. 2009. Diversity and composition of Amazonian moths in primary, secondary, and plantation forests. Journal of Tropical Ecology 25:281-300.
251	Hedja and Pysek, 2006	Invasive species	Invasion by Impatiens glandulifera	Plant SR in native vs. invaded plots	Plant	Temperate broadleaf and mixed forests	Palearctic	Czech Republic	49.917	14.25	9.2	9	16.98	15.88	30	30	-0.0219789	Hedja, M. and P. Pysek. 2006. What is the impact of Impatiens glandulifera on species diversity of invaded riparian vegetation. Biological Conservation 132(2):143-152.
252	Hejcman et al. 2007	Nutrient addition	Nutrient addition	Plant SR in control (A) vs. avg of nutrient treatments (C-F)	Plant	Temperate broadleaf and mixed forests	Palearctic	Germany	50.22	6.85	32.57	29.68	4.24	3.1	5	5	-0.0929182	Hecjman M, M Klaudisova, J Schellberg, D Honsova. 2007. The Rengen Grassland Experiment: Plant species composition after 64 years of fertilizer application. Agriculture, ecosystems, and environment. 122:259-266.
253	Hejcman et al. 2010	Nutrient addition	Nutrient addition	Plant SR in control vs. avg of different fertilization treatments at largest sampling size	Plant	Temperate broadleaf and mixed forests	Palearctic	Germany	50.22	6.85	32.57	29.67	6.84	6.93	5	5	-0.0932552	Hecjman M, M Ceskova, J Schellberg, S Patzold. 2010. The Rengen Grassland Experiment: Effect of soil chemical properties on biomass production, plant species composition, and species richness. Folia Geobot 45:125-142.
254	Hejcman et al. 2014	Nutrient addition	Nutrient addition	Plant SR in control vs. avg of different fertilization treatments	Plant	Temperate broadleaf and mixed forests	Palearctic	Germany	48.95	12.6	29.3	27.67	NA	NA	1	1	-0.0572387	Hejcman M, L Sochorova, V Pavlu, J Stroback, M Diepolder, J Schellberg. 2014. The Steinach Grassland Experiment: Soil chemical properties, sward height, and plant species composition in three cut alluvial meadows after decades-long fertilizer application. Agriculture, Ecosystems, and Environment 184:76-87.
255	Hejda et al. 2009	Invasive species	Invasion by Aster novi-belgii	Plant SR in native vs. invaded plots	Plant	Temperate broadleaf and mixed forests	Palearctic	Czech Republic	48.733	16.883	14.1	8.9	15.1789	19.9223	10	10	-0.460124	Hejda, M., P.Pysek, and V. Jarosik. 2009. Impact of invasive plants on the species richness, diversity, and composition of invaded communities. Journal of Ecology. 97:393-403.
255	Hejda et al. 2009	Invasive species	Invasion by Impatiens glandulifera	Plant SR in native vs. invaded plots	Plant	Temperate broadleaf and mixed forests	Palearctic	Czech Republic	49.867	14.483	10.9	9.5	23.4009	24.0333	10	10	-0.137471	Hejda, M., P.Pysek, and V. Jarosik. 2009. Impact of invasive plants on the species richness, diversity, and composition of invaded communities. Journal of Ecology. 97:393-403.
255	Hejda et al. 2009	Invasive species	Invasion by Fallopia sachalinensis	Plant SR in native vs. invaded plots	Plant	Temperate broadleaf and mixed forests	Palearctic	Czech Republic	50.467	13.05	13.3	1.8	15.4952	5.05964	10	10	-1.99998	Hejda, M., P.Pysek, and V. Jarosik. 2009. Impact of invasive plants on the species richness, diversity, and composition of invaded communities. Journal of Ecology. 97:393-403.
255	Hejda et al. 2009	Invasive species	Invasion by Rumex alpinus	Plant SR in native vs. invaded plots	Plant	Temperate broadleaf and mixed forests	Palearctic	Czech Republic	50.8	15.35	12.6	7.7	7.90569	7.58947	10	10	-0.492476	Hejda, M., P.Pysek, and V. Jarosik. 2009. Impact of invasive plants on the species richness, diversity, and composition of invaded communities. Journal of Ecology. 97:393-403.
255	Hejda et al. 2009	Invasive species	Invasion by Imperatoria ostruthium	Plant SR in native vs. invaded plots	Plant	Temperate broadleaf and mixed forests	Palearctic	Czech Republic	50.8	15.35	14.3	9.9	17.7088	8.22192	10	10	-0.367725	Hejda, M., P.Pysek, and V. Jarosik. 2009. Impact of invasive plants on the species richness, diversity, and composition of invaded communities. Journal of Ecology. 97:393-403.
255	Hejda et al. 2009	Invasive species	Invasion by Helianthus tuberosus	Plant SR in native vs. invaded plots	Plant	Temperate broadleaf and mixed forests	Palearctic	Czech Republic	50.967	15.033	12.7	8	20.5548	15.4952	10	10	-0.46216	Hejda, M., P.Pysek, and V. Jarosik. 2009. Impact of invasive plants on the species richness, diversity, and composition of invaded communities. Journal of Ecology. 97:393-403.
255	Hejda et al. 2009	Invasive species	Invasion by Solidago gigantea	Plant SR in native vs. invaded plots	Plant	Temperate broadleaf and mixed forests	Palearctic	Czech Republic	50.983	15.017	16.4	12	21.1873	19.9223	10	10	-0.312375	Hejda, M., P.Pysek, and V. Jarosik. 2009. Impact of invasive plants on the species richness, diversity, and composition of invaded communities. Journal of Ecology. 97:393-403.
255	Hejda et al. 2009	Invasive species	Invasion by Heracleum mantegazzianum	Plant SR in native vs. invaded plots	Plant	Temperate broadleaf and mixed forests	Palearctic	Czech Republic	50.05	12.733	16.7	7.4	14.2302	9.80306	10	10	-0.813929	Hejda, M., P.Pysek, and V. Jarosik. 2009. Impact of invasive plants on the species richness, diversity, and composition of invaded communities. Journal of Ecology. 97:393-403.
255	Hejda et al. 2009	Invasive species	Invasion by F. x bohemica	Plant SR in native vs. invaded plots	Plant	Temperate broadleaf and mixed forests	Palearctic	Czech Republic	50.083	12.717	14.8	5.4	23.0846	15.8114	10	10	-1.00823	Hejda, M., P.Pysek, and V. Jarosik. 2009. Impact of invasive plants on the species richness, diversity, and composition of invaded communities. Journal of Ecology. 97:393-403.
255	Hejda et al. 2009	Invasive species	Invasion by Mimulus guttatus	Plant SR in native vs. invaded plots	Plant	Temperate broadleaf and mixed forests	Palearctic	Czech Republic	49.167	13.517	17.2	17.1	23.4009	24.0333	10	10	-0.00583092	Hejda, M., P.Pysek, and V. Jarosik. 2009. Impact of invasive plants on the species richness, diversity, and composition of invaded communities. Journal of Ecology. 97:393-403.
255	Hejda et al. 2009	Invasive species	Invasion by Impatiens glandulifera	Plant SR in native vs. invaded plots	Plant	Temperate broadleaf and mixed forests	Palearctic	Czech Republic	49.867	13.983	10.9	9.5	23.4009	24.0333	10	10	-0.137471	Hejda, M., P.Pysek, and V. Jarosik. 2009. Impact of invasive plants on the species richness, diversity, and composition of invaded communities. Journal of Ecology. 97:393-403.
255	Hejda et al. 2009	Invasive species	Invasion by Fallopia japonica	Plant SR in native vs. invaded plots	Plant	Temperate broadleaf and mixed forests	Palearctic	Czech Republic	50.083	14.167	12.1	3.3	11.068	8.85438	10	10	-1.29928	Hejda, M., P.Pysek, and V. Jarosik. 2009. Impact of invasive plants on the species richness, diversity, and composition of invaded communities. Journal of Ecology. 97:393-403.
255	Hejda et al. 2009	Invasive species	Invasion by Rudbeckia laciniata	Plant SR in native vs. invaded plots	Plant	Temperate broadleaf and mixed forests	Palearctic	Poland	50.967	15.017	10.6	6.9	8.22192	9.48683	10	10	-0.429333	Hejda, M., P.Pysek, and V. Jarosik. 2009. Impact of invasive plants on the species richness, diversity, and composition of invaded communities. Journal of Ecology. 97:393-403.
256	Henderson and Naeth, 2005	Invasive species	Invasion by Agropyron cristatum	Plant SR in native vs. invaded plots (avg of 4 groups)	Plant	Temperate grasslands, savannas, and shrublands	Nearctic	Canada	51.083	-110	3.94	3.24	1.7	1.3	8	8	-0.195607	Henderson, D.C., and M.A. Naeth. 2005. Multi-scale impacts of crested wheatgrass invasion in mixed-grass prairie. Biological Invasions. 7:639-650.
257	Herrera and Dudley, 2003	Invasive species	Invasion by Arundo donax	Average of aerial and ground-dwelling arthropod SR in native vs. invaded plots at last sampling date	Invertebrates	Mediterranean forests, woodlands, and scrub	Nearctic	USA	38.283	-122.45	9.21	7.54	1.92258	1.92258	3	3	-0.200068	Herrera, A.M. and T.L. Dudley. 2003. Reduction of riparian arthropod abundance and diversity as a consequence of giant reed (Arundo donax) invasion. Biological Invasions. 5:167-177.
259	Hietz 2005	Land use change	Agriculture	Epiphyte SR in natural forest vs. plantations	Plant	Tropical and subtropical moist broadleaf forests	Neotropic	Mexico	19.36	-96.79	104	89	NA	NA	1	1	-0.155755	Hietz P. 2005. Conservation of vascular epiphyte diversity in Mexican coffee plantations. Conservation Biology 19:391-399.
259	Hilje and Aide 2012	Land use change	Deforestation	Amphibian SR in old-growth forest vs. avg of secondary forest sites	Herpetofauna	Tropical and subtropical moist broadleaf forests	Neotropic	Costa Rica	10.45	-84.07	18	16.5	NA	NA	1	1	-0.0870114	Hilje B, TM Aide. 2012. Recovery of amphibian species richness and composition in a chronosequence of secondary forests, northeastern Costa Rica. Biological Conservation 146:170-176.
260	Hoeppner and Dukes 2012	Warming	Experimental warming	Plant SR in control vs. avg of 3 wearming treatments (for ambient--grey precipitation treatment) at last sampling date	Plant	Temperate broadleaf and mixed forests	Nearctic	USA	42.38	-71.2	14.13	13.38	2.42	2.48	3	3	-0.0545391	Hoeppner SS, JS Dukes. 2012. Interactive responses of old-field plant growth and composition to warming and precipitation. Global Change Biology 18:1754-1768.
261	Hoffmann and Saul 2010	Invasive species	Invasion by Anoplolepis gracilipes	Non-ant macroinvertebrate SR in uninfested vs. infested sites (avg of three habitats)	Invertebrates	Tropical grasslands, savannas, and shrublands	Australasia	Australia	-12.18	136.77	13.92	10.45	2.16	3.29	3	3	-0.286725	Hoffmann BD, WC Saul. 2010. Yellow crazy ant (Anoplolepis gracilipes) invasions within undisturbed mainland Australian habitats: no support for biotic resistance hypothesis. Biological Invasions 12:3093-3108.
262	Hogberg et al. 2014	Nutrient addition	Nutrient addition	Fungi SR in control vs. avg of 3 N addition treatments	Fungi	Boreal forests	Palearctic	Sweden	64.65	18.5	46.97	23.58	NA	NA	3	3	-0.68911	Hogberg MN, SA Yarwood, DD Myrold. 2014. Fungal but not bacterical soil communities recover after termination of decadal nitrogen additions to boreal forest. Soil Biology and Biochemistry 72:35-43
263	Hogg and Daane 2013	Land use change	Agriculture	Spider SR in woodland vs. avg. of vineyards at 2 distances from woodland	Invertebrates	Mediterranean forests, woodlands, and scrub	Nearctic	USA	38.583	-122.383	12.56	11	1.53	4.18	19	109	-0.132622	Hogg, B.N. and K.M. Daane. 2013. Contrasting landscape effects on species diversity and invasion success within a predator community. Diversity and Distributions 19:281-293.
264	Hogg and Daane 2015	Invasive species	Invasion by Cheiracanthium mildei	Invertebrate SR (avg of insect and spider) in control vs. invaded treatments	Invertebrates	Mediterranean forests, woodlands, and scrub	Nearctic	USA	38.83	-122.53	8.9	6.38	2.65	2.6	27	26	-0.332883	Hogg BN, KM Daane. 2015. Impacts of exotic spider spillover on resident arthropod communities in a natural habitat. Ecological Entomology 40:69-77.
265	Holland-Clift et al. 2010	Invasive species	Invasion by Salix x rubens	Bird SR in invaded vs. native transects	Birds	Temperate broadleaf and mixed forests	Australasia	Australia	-38.517	146.617	12.73	6.86	1.48	0.69	5	5	-0.618254	Holland-Clift, S., D.J. O'Dowd, and R. Mac Nally. 2010. Impacts of an invasive willow on riparian bird assemblages in south-eastern Australia. Austral Ecology 36:511-521
266	Hollister et al. 2005	Warming	Experimental warming	Plant SR (calculated with change values) in average of 4 sites	Plant	Tundra	Nearctic	USA	71.3	-156.667	16.08	16.65	NA	NA	24	24	0.034834	Hollister, R.D., P.J. Webber, and C.E. Tweedie. 2005. The response of Alaskan arctic tundra to experimental warming: differences between short and long-term responses. Global Change Biology. 11:525-536
267	Hollister et al. 2015	Warming	Experimental warming	Plant SR in control vs. warmed plots (avg of 4 sites) at last sampling date	Plant	Tundra	Nearctic	USA	71.32	-156.6	6.55	6.05	0.88	0.98	24	24	-0.0794068	Hollister RD, JL May, KS Kremers, CE Tweedie, SF Oberbauer, JA Liebig, et al. 2015. Warming experiments elucidate the drivers of observed directional changes in tundra vegetation. Ecology and Evolution 5:1881-1895.
268	Holmstrup et al. 2012	Warming	Experimental warming	Enchytraeid SR in warmed vs. ambient temp at Denmark site	Invertebrates	Temperate broadleaf and mixed forests	Palearctic	Denmark	56.38	10.95	1.57	1.22	0.69282	0.710141	3	3	-0.252225	Holmstrup, M., J.G. Sorensen, K. Maraldo, I.K. Schmidt, S. Mason, A. Tietema, A.R. Smith, B. Emmett, R.M. Schmelz, T. Bataillon, C. Beier, and B.K. Ehlers. 2012. Increased frequency of drought reduces species richness of enchytraeid communities in both we
268	Holmstrup et al. 2012	Warming	Experimental warming	Enchytraeid SR in warmed vs. ambient temp at Netherlands site	Invertebrates	Temperate broadleaf and mixed forests	Palearctic	Netherlands	52.4	5.92	2.67	2.33	0.69282	0.710141	3	3	-0.13621	Holmstrup, M., J.G. Sorensen, K. Maraldo, I.K. Schmidt, S. Mason, A. Tietema, A.R. Smith, B. Emmett, R.M. Schmelz, T. Bataillon, C. Beier, and B.K. Ehlers. 2012. Increased frequency of drought reduces species richness of enchytraeid communities in both we
268	Holmstrup et al. 2012	Warming	Experimental warming	Enchytraeid SR in warmed vs. ambient temp at Wales site	Invertebrates	Temperate broadleaf and mixed forests	Palearctic	United Kingdom	53.05	3.43	3.16	4.45	0.62	0.69	3	3	0.342332	Holmstrup, M., J.G. Sorensen, K. Maraldo, I.K. Schmidt, S. Mason, A. Tietema, A.R. Smith, B. Emmett, R.M. Schmelz, T. Bataillon, C. Beier, and B.K. Ehlers. 2012. Increased frequency of drought reduces species richness of enchytraeid communities in both wet and dry heathland soils. Soil Biology and Biochemistry 53:43-49.
268	Holmstrup et al. 2013	Warming	Experimental warming	Springtail SR in warmed vs control site at Denmark site	Invertebrates	Temperate broadleaf and mixed forests	Palearctic	Denmark	56.38	10.95	11.7	12.3	2.6	0.52	3	3	0.0500104	Holmstrup M, JG Sorensen, IK Schmidt, PL Nielsen, S Mason, A Tietema, AR Smith, T Bataillon, C Beier, BK Ehlers. 2013. Soil microarthropods are only weakly impacted after 13 years of repeated drought treatment in wet and dry heathland soils. Soil Biology and Biochemistry 66:110-118.
268	Holmstrup et al. 2013	Warming	Experimental warming	Springtail SR in warmed vs control site at Netherlands site	Invertebrates	Temperate broadleaf and mixed forests	Palearctic	Netherlands	52.4	5.92	10	9.3	2.08	1.21	3	3	-0.0725707	Holmstrup M, JG Sorensen, IK Schmidt, PL Nielsen, S Mason, A Tietema, AR Smith, T Bataillon, C Beier, BK Ehlers. 2013. Soil microarthropods are only weakly impacted after 13 years of repeated drought treatment in wet and dry heathland soils. Soil Biology and Biochemistry 66:110-118.
268	Holmstrup et al. 2013	Warming	Experimental warming	Springtail SR in warmed vs control site at UK site	Invertebrates	Temperate broadleaf and mixed forests	Palearctic	United Kingdom	53.05	3.47	11.3	10.3	2.25	2.6	3	3	-0.0926588	Holmstrup M, JG Sorensen, IK Schmidt, PL Nielsen, S Mason, A Tietema, AR Smith, T Bataillon, C Beier, BK Ehlers. 2013. Soil microarthropods are only weakly impacted after 13 years of repeated drought treatment in wet and dry heathland soils. Soil Biology and Biochemistry 66:110-118.
269\	Holmstrup et al. 2015	Warming	Experimental warming	Enchytaeid SR in ambient vs. warmed plots	Invertebrates	Temperate broadleaf and mixed forests	Palearctic	Denmark	55.5	12.33	3.33	2.33	0.81	1.03	6	6	-0.357104	Holmstrup M, RM Schmelz, N Carrera, K Dyrnum, KS Larsen, TN Mikkelsen, et al. 2015. Responses of enchytraeids to increased temperature, drought and atmospheric CO2: results of an eight-year field experiment in dry heathland. European Journal of Soil Biology 70:15-22.
270	Horgan 2009	Land use change	Deforestation, agriculture	Beetle SR in primary forest vs. avg of secondary forest and agriculture sites	Invertebrates	Tropical and subtropical moist broadleaf forests	Neotropic	Peru	-11.1	-75.38	1.31	1.14	0.19	0.5	7	4	-0.138999	Horgan FG. 2009. Invasion and retreat: shifting assemblages of dung beetles amidst changing agricultural landscapes in central Peru. Biodiversity and Conservation 18:3519-3541.
271	Horner-Devine et al. 2003	Land use change	Agriculture	Butterfy SR in reserve plots and coffee plantation plots	Invertebrates	Tropical and subtropical moist broadleaf forests	Neotropic	Costa Rica	8.95	-83.067	40.1	43.56	6.5	9.98	3	12	0.082763	Horner-Devine, M.C., G.C. Daily, P.R. Ehrlich, and C.L. Boggs. 2003. Countryside biogeography of tropical butterflies. Conservation Biology. 17:168-177.
272	Horvath et al. 2001	Land use change	Agriculture	Rodent SR in continuous forest vs. avg. of ecotone and farmland sites	Mammals	Tropical and subtropical moist broadleaf forests	Neotropic	Mexico	16.117	-91.7	5	6	NA	NA	3	7	0.182322	Horvath, A., I.J. March, and J.H.D. Wolf. 2001. Rodent diversity and land use in Montebello, Chiapas, Mexico. Studies on Neotropical Fauna and Environment. 36:169-176.
273	Hosaka et al. 2014	Land use change	Deforestation	Microarthropod SR in forest vs. avg of sites associated with logging	Invertebrates	Tropical and subtropical moist broadleaf forests	Indo-Malay	Malaysia	5.4	101.55	7.46	1.98	NA	NA	10	12.5	-1.32646	Hosaka, T, M Niino, M Kon, T Ochi, T Yamada, CD Fletcher, T Okuda. 2014. Impacts of small-scale clearnings due to selective logging on dung beetle communities. Biotropica 46:720-731.
274	Hoyle and Gilbert, 2004	Land use change	Fragmentation	Microarthropod SR in connected vs. insulur habitat	Invertebrates	Temperate broadleaf and mixed forests	Palearctic	United Kingdom	53.117	-1.5	3.22	3.38	0.08	0.08	4	4	0.0484943	Hoyle, M., and F. Gilbert. 2004. Species richness of moss-landscapes unaffected by short-term fragmentation. 105:359-367.
275	Hoyle and Harborne, 2005	Land use change	Fragmentation	Microarthropod SR (ln) in mainland vs. island treatments (average of 1 and 2 units of area)	Invertebrates	Temperate broadleaf and mixed forests	Palearctic	United Kingdom	53.1	-4.083	3.23	3.36	0.17	0.23	8	8	0.0394588	Hoyle, M., and A.R. Harborne. 2005. Mixed effects of habitat fragmentation on species richness and community structure in a microarthropod microecosystem. Ecological Entomology. 30:684-691.
276	Hoyle et al. 2013	Warming	Experimental warming	Plant SR in control vs. warmed plots	Plant	Montane grasslands and shrublands	Australasia	Australia	-36.45	148.32	39	27	NA	NA	1	1	-0.367725	Hoyle GL, SE Vann, KJ Steadman, RB Good, EJ McAuliffe, EM Williams, AB Nicotra. 2013. Soil warming increases plant species richness but decreases germination from the alpine soil seed bank. Global Change Biology 19:1549-1561.
277	Hu and Cao 2008	Nutrient addition	Nutrient addition	Nematode SR in control plots vs. avg of two types of fertilizer addition plots	Invertebrates	Temperate broadleaf and mixed forests	Palearctic	China	35.87	115.02	31	29.5	NA	NA	1	1	-0.0495969	Hu C, ZP Cao. 2008. Nematode communtiy structure under compost and chemical fertilizer management practice, in the north China plain. Experimental Agriculture 44:485-496.
278	Huang et al. 2013	Nutrient addition	Nutrient addition	Plant SR in control vs. NP addition (avg of 2 seasons)	Plant	Temperate broadleaf and mixed forests	Indo-Malay	China	28.25	116.33	7	8	NA	NA	1	1	0.133531	Huang S, X Pan, Y Sun, Y Zhang, X Hang, X Yu, W Zhang. 2013. Effects of long-term fertilization on the weed growth and community composition in a double-rice ecosystem during the fallow period. Weed Biology and Management 13:10-18.
279	Huberty et al. 1998	Nutrient addition	Nutrient addition	Plant SR in control vs. nutrient addition plots in final year	Plant	Temperate broadleaf and mixed forests	Nearctic	USA	42.4	-85.367	13.16	12.81	4.36	2.03	6	6	-0.0269558	Huberty, L.A., K.L. Gross, and C.J. Miller. 1998. Effects of nitrogen addition on successional dynamics and species diversity in Michigan old-fields. Journal of Ecology. 86:794-803
280	Hudson and Henry 2010	Warming	Experimental warming	Plant SR in control vs. warmed plots in final sampling year	Plant	Tundra	Nearctic	Canada	78.883	-75.917	15.7	16.4	5.52	5.94	18	18	0.0436206	Hudson, J.M.G., and G.H.R. Henry. 2010. High Arctic plant community resists 15 years of climate warming. Journal of Ecology. 98:1035-1041.
281	Hundera et al. 2013	Land use change	Agriculture	Orchid SR in large natural forest sites vs. large managed forest sites	Plant	Tropical and subtropical moist broadleaf forests	Afrotropic	Ethiopia	7.65	36.83	3.7	2.72	0.8	0.96	5	6	-0.307701	Hundera K, R Aerts, MD Beenhouwer, KV Overtvelf, K Helsen, K Muys, O Honnay. 2013. Both forest fragmentation and coffee cultivation negatively affect epiphytic orchid diversity in Ethiopian moist evergreen Afromontane forests. Biological Conservation 159:285-291.
282	Hylander and Nemomissa 2009	Land use change	Agriculture, urbanization	Plant SR (avg of different types) in rainforest plots vs. avg of home garden and plantation plots	Plant	Montane grasslands and shrublands	Afrotropic	Ethiopia	7.38	36.22	20.36	14.05	8.75	6.65	15	13.5	-0.37095	Hylander K, S Nemomissa. 2009. Complentary roles of home gardens and exotic tree plantations as alternative habitats for plants of the Ethiopian montane rainforest. Conservaiton Biology 23:400-409.
283	Hylander and Weibull 2012	Land use change	Deforestation	Bryophyte SR in reference vs. clearcut plots at last sampling year	Plant	Boreal forests	Palearctic	Sweden	62.34	15.79	221	196	NA	NA	1	1	-0.120048	Hylander K, H Weibull. 2012. Do time-lagged extinctions and colonizations change the interpretation of buffer strip effectiveness? A study of riparian bryophytes in the first decade after logging. Journal of Applied Ecology 49:1316-1324.
284	Ikeda et al. 2014	Nutrient addition	Nutrient addition	Bacterial SR in control vs. avg of two N addition treatments (avg of shoot and root)	Bacteria	Temperate broadleaf and mixed forests	Palearctic	Japan	38.45	141.08	46	57.5	NA	NA	100	100	0.223144	Ikeda S, K Sasaki, T Okubo, A Yamashita, K Terasawa, Z Bao. 2014. Low nitrogen fertilization adapts rice root microbiome to low nutrient environment by changing biogeochemical functions. Microbes and Environments 29:50-59.
285	Ishitani et al. 2003	Land use change	Urbanization	Beetle SR in rural area (forested) and avg. of urban and suburban areas	Invertebrates	Temperate broadleaf and mixed forests	Palearctic	Japan	34.383	132.45	15.75	11.63	2.24	1.96	4	4	-0.303252	Ishitani, M., D.J. Kotze, and J. Niemela. 2003. Changes in carabid beetles assemblages across an urban-rural gradient in Japan. Ecography 26:481-489.
286	Ives et al. 2013	Land use change	Urbanization	Ant species richness in rural vs. urban sites	Invertebrates	Temperate broadleaf and mixed forests	Australasia	Australia	-33.617	151.15	18.5	15.8	7.3	2.7	60	60	-0.157761	Ives, C.D., M.P. Taylor, D.A. Nipperess, and G.C. Hose. 2013. Effect of catchment urbanization on ant diversity in remnant riparian corridors. Landscape and Urban Planning 110:1550163.
287	Jackson, 2005	Invasive species	Invasion by Cenchrus ciliaris	Plant SR in invaded vs. uninvaded sites at largest spatilal scale (64m2)	Plant	Tropical grasslands, savannas, and shrublands	Australasia	Australia	-20.217	146.567	40	21	11.1	5.29	9	7	-0.644357	Jackson, J. 2005. Is there a relationship between herbaceous species richness and buffel grass (Cenchrus ciliaris)? Austral Ecology. 30:505-517.
288	Jacobs et al. 2007	Land use change	Logging	Beetle SR in control vs. avg of different harvesting sites	Invertebrates	Temperate coniferous forests	Nearctic	Canada	56.77	-118.37	85.63	115.3	NA	NA	1	1	0.297502	Jacobs JM, JR Spence, DW Langor. 2007. Variable retention harvest of white spruce stands and saproxylic beetle assemblages. Canadian Journal of Forestry Reseach 37:1631-1642.
289	Jacobs et al. 2010	Land use change	Agriculture	Beetle SR in reserve vs. farmed areas (avg of forest and grassland sites)	Invertebrates	Tropical and subtropical moist broadleaf forests	Afrotropic	Mozambique	-26.66	32.73	31.5	36	NA	NA	1	1	0.133531	Jacobs CT, CH Scholtz, F Escobar, ALV Davis. 2010. How might intensification of farming influence dung beetle diversity in Maputo Special Reserve? Journal of Insect Conservation 14:389-399.
290	Jacobson et al. 2011	Nutrient addition	Nutrient addition	Plant SR in control vs. NP plot	Plant	Tropical grasslands, savannas, and shrublands	Neotropic	Brazil	-15.93	-47.88	47	40	NA	NA	1	1	-0.161268	Jacobson TKB, MMC Bustamante, AR Kozovits. 2011. Diversity of shrub tree layer, leaf litter decomposition and N release in a Brazilian Cerrado under N, P, and N plus P additions. Environmental Pollution 159:2236-2242.
291	Jangid et al. 2008	Land use change	Agriculture	Bacterial SR in forest vs. avg of 3 agricultural sites (avg of 2 fertilizer treatments)	Bacteria	Temperate broadleaf and mixed forests	Nearctic	USA	33.9	-83.4	225	284.5	NA	NA	1	1	0.234633	Jangid K, MA Williams, AJ Franzluebbers, JS Sanderlin, JH Reeves, MB Jenkins, DM Endale, DC Coleman, WB Whitman. 2008. Relative impacts of land-use management intensity and fertilization upon soil microbial community structure in agricultural systems. Soil Biology and Biochemistry 40:2843-2853.
292	Jarchow and Liebman 2013	Nutrient addition	Nutrient addition	Plant SR in unfertilized vs. fertilized plots at last sampling date	Plant	Temperate grasslands, savannas, and shrublands	Nearctic	USA	41.92	-93.75	22.98	19.23	1.56	2.18	8	8	-0.178153	Jarchow ME, M Liebman. 2013. Nitrogen fertilization increases diversity and productivity of prairie communities used for bioenergy. Global Change Biology 5:281-289.
293	Jennings et al. 1988	Land use change	Logging	Spider SR in forest vs. clearcut strips in final sampling year	Invertebrates	Temperate broadleaf and mixed forests	Nearctic	USA	45.75	-68.92	5.06	7.4	1.43	1.11	20	10	0.380114	Jennings DT, MW Houseweart, CD Dondale, JH Redner. 1988. Spiders associated with strip-clearcut and dense spruce-fire forests of maine. Journal of Arachnology 16:55-70.
294	Johnson et al. 2008	Land use change	Urbanization	Mosquito SR in rural vs. avg of suburban and urban sites	Invertebrates	Tropical and subtropical moist broadleaf forests	Neotropic	Peru	-3.7	-73.28	68	35	2.83	5.07	2	2.5	-0.66416	Johnson MF, A Gomez, M Pinedo-Vasquez. 2008. Land use and mosquito diversity in the Peruvian Amazon. Journal of Medical Entomology 45:1023-1030.
295	Johnson et al. 2013	Land use change	Agriculture, urbanization	Avg of invertebrate and herpetofauna SR in natural vs. avg of agriculture and urban sites	Herpetofauna, Invertebrate	Temperate grasslands, savannas, and shrublands	Nearctic	USA	39.77	-104.9	4.07	2.92	2.01	2.01	70	70	-0.332059	Johnson PTJ, JT Hoverman, VJ McKenzie, AR Blaustein, KLD Richgels. 2013. Urbanization and wetland communities: applying metacommunity theory to understand the local and landscape effects. Journal of Applied Ecology 50:34-42.
296	Jones et al. 2014	Land use change	Human development	Vegetation SR at control vs. disturbed sites	Plant	Deserts and xeric shrublands	Palearctic	Uzbekistan	44.05	54.63	7.02	1.01	7.88	8.12	7	17	-1.93881	Jones IL, JW Bull, EJ Milner-Gulland, AV Esipov, KB Suttle. 2014. Quantifying habitat impacts of natural gas infrastructure to facilitate biodiversity offsetting. Ecology and Evolution 4:79-90.
297	Jongsma et al. 2014	Land use change	Deforestation	Amphibian SR in primary forest vs. historically logged forest (avg of forest and riparian habitat)	Herpetofauna	Tropical and subtropical moist broadleaf forests	Neotropic	Ecuador	0.37	-79.75	10.5	8	NA	NA	17	16.5	-0.271934	Jongsma GFM, RW Hedley, R Duraes, J Karubian. 2014. Amphibian diversity and species composition in relation to habitat type and alteration in the Mche-Chundul Reserve, Northwest Ecuador. Herpetologica 70:34-46.
298	Jonsdottir et al. 2005	Warming	Experimental warming	Plant SR at 2nd sampling occasion in avg. of 2 sites	Plant	Boreal forests	Palearctic	Iceland	64.283	-21.083	8.95	9.05	2.53	1.9	10	10	0.0111112	Jonsdottir, I., B. Magnusson, J. Gudmundsson, A. Elmarsdottir, and H. Hjartarson. 2005. Variable sensitivity of plant communities in Iceland to experimental warming. Global Change Biology. 11:553-563.
299	Joshi et al. 2006	Land use change	Fragmentation	Plant SR at final sampling date	Plant	Temperate broadleaf and mixed forests	Palearctic	Germany	47.467	7.567	35.83	35.52	53.17	55.11	12	12	-0.00868961	Joshi, J., P.Stoll, H.P. Rusterholz, B. Schmid, C. Dolt, and B. Baur. 2006. Small-scale experimental habitat fragmentation reduces colonization rates in species-rich grasslands. Oecologia. 148:144-152.
300	Joyce 2001	Nutrient addition	Nutrient addition	Plant SR in control vs. avg of 2 fertilizer treatments at last sampling date	Plant	Temperate broadleaf and mixed forests	Palearctic	Czech Republic	48.85	14.92	30.24	16.13	1.37	3.7	6	6	-0.628485	Joyce C. 2001. The sensitivity of a species-rich flood-meadow plant community to fertilizer nitrogen: the Luznice river floodplain, Czech Republic. Plant Ecology 155:47-60.
301	Kapoor 2008	Land use change	Agriculture	Spider SR in undisturbed forest areas vs. disturbed forest areas	Invertebrates	Tropical and subtropical moist broadleaf forests	Indo-Malay	India	10.2	76.82	56	59.55	NA	NA	1	1	0.0614646	Kapoor V. 2008. Effects of rainforest fragmentation and shade-coffee plantations on spider communtiies in the Western Ghats, India. Journal of Insect Conservation 12:53-68
302	Kardol et al. 2011	Warming	Experimental warming	Microarthropod SR in control vs. warmed plots at last sampling date	Invertebrates	Temperate broadleaf and mixed forests	Nearctic	USA	35.9	-84.35	7.03	5.97	3.55	1.07	3	3	-0.16344	Kardol, P., W.N. Reynolds, R.J. Norby, and A.T. Classen. 2011. Climate change effects on soil microarthropod abundance and community structure. Applied Soil Ecology. 47:37-44
303	Kati et al. 2012	Land use change	Agriculture	Avg of butterfly, grasshopper, and plant SR in non-disturbed site vs. avg of disturbed sites	Plants, Invertebrate	Mediterranean forests, woodlands, and scrub	Palearctic	Greece	39.64	20.88	18	14.17	NA	NA	9.5	9.5	-0.239245	Kati V, K Zografou, E Tzirkalli, T Chitos, and L Willemse. 2012. Butterfly and grasshopper diversity patterns in humid and Mediterranean grasslands: the roles of disturbance and environmental factors. Journal of Insect Conservation 16:807-818.
304	Katovai et al. 2012	Land use change	Deforestation, agriculture	Plant SR in primary forest vs. avg of secondary and plantation sites	Plant	Tropical and subtropical moist broadleaf forests	Australasia	Soloman Islands	-8.1	157.14	189	96.4	NA	NA	1	1	-0.673241	Katovai E, AL Burley, MM Mayfield. 2012. Understory plant species and functional diversity in the degraded wet tropical forests of Kolombangara Island, Soloman Islands. Biological Conservation 145:214-224.
305	Kaur et al. 2012	Invasive species	Invasion by Prospis juliflora	Plant SR in avg. of all invaded vs. uninvaded sites in India	Plant	Tropical and subtropical dry broadleaf forests	Neotropic	India	30.28	76.38	9.22	3.7	1.92899	2.34009	10	10	-0.913042	Kaur, R., W.L. Gonzales, L.D. Llambi, P.J. Soriano, R.M. Callaway, M.E. Rout, T.J. Gallaher, and Inderjit. 2012. Community impacts of Prospis juliflora invasion: Biogeographic and congeneric comparisons. PLoS One 7(9):e44966.
306	Kerekes et al. 2013	Nutrient addition	Nutrient addition	Fungi SR in control vs. NP addition treatment	Fungi	Tropical and subtropical moist broadleaf forests	Neotropic	Panama	9.1	-79.83	254	287	NA	NA	4	4	0.122148	Kerekes J, M Kaspari, B Stevenson, RH Nilsson, M Hartmann, A Amend, TD Bruns. 2013. Nutrient enrichment increased species richness of leaf litter fungal assemblages in a tropical forest. Molecular Ecology 22:2827-2838.
307	Kerfahi et al. 2014	Land use change	Agriculture, logging	Fungi SR in control forest vs. avg of agriculture and two logged forest sites	Fungi	Tropical and subtropical moist broadleaf forests	Indo-Malay	Malaysia	4.97	117.8	345.05	389.81	315.98	341.41	6	6	0.12197	Kerfahi D, BM Triapthi, J Lee, DP Edwards, JM Adams. 2014. The impact of selective-logging and forest clearance for oil palm on fungal communities in Borneo. PLoS One e111525.
308	Kessler et al. 2005	Land use change	Deforestation, agriculture	Plant SR in primary forest vs. avg of secondary and plantation sites	Plant	Tropical and subtropical moist broadleaf forests	Australasia	Indonesia	-1.51	120.04	76	11	NA	NA	1	1	-1.93284	Kessler M, PJA Kessler, SR Gradstein, K Bach, M Schmull, R Pitopang. 2005. Tree diversity in primary forest and different land use systems in Central Sulawesi, Indonesia. Biodiversity and Conservation 14:547-560.
309	Khanaposhtani et al. 2013	Land use change	Deforestation	Bird SR in treated vs. untreated stands	Birds	Temperate broadleaf and mixed forests	Palearctic	Iran	36.63	51.48	4.69	3.09	0.03	0.03	50	50	-0.417261	Khanaposhtani MG< M Kaboli, M Karami, V Etemad, S Baniasadi. 2013. Effects of logged and unlogged forest patches on avifaunal diversity. Environmental Management 51:750-758.
310	Kim et al. 2012	Warming	Experimental warming	Bacteria and Methanogen SR in control vs. warmed treatments in avg of 3 depths	Bacteria, Archea	Temperate broadleaf and mixed forests	Palearctic	United Kingdom	52.47	-3.78	18.2	13.7	8.41	4.67	2	2	-0.284026	Kim, SY, C Freeman, N Fenner, H Kang. 2012. Funtional and structural responses of bacterial and methanogen communities to 3-year warming inculbation in different depths of peat mire. Applied Soil Ecology 57:23-30.
311	Kim et al. 2015	Warming	Experimental warming	Fungi SR in control vs. warmed sites	Fungi	Temperate grasslands, savannas, and shrublands	Palearctic	China	42.03	116.28	35.53	46.59	6.34	5.19	6	6	0.271009	Kim YC, C Gao, Y Zheng, XH He, W Yang, et al. 2015. Arbuscular mycorrhizal funagl community response to warming and nitrogen addition in a semiarid steppe ecosystem. Mycorrhiza 25:267-276.
312	King and Tsckinkel 2013	Invasive species	Invasion by Solenopsis invicta	Non-fire ant SR in control plot vs. invader addition plot in final sampling year	Invertebrates	Temperate coniferous forests	Nearctic	USA	30.23	-84.65	18.65	19.3	NA	NA	5	5	0.0342589	King JR, WR Tschinkel. 2013 Experimental evidence for weak effects of fire ants in a naturally invaded pine-savanna ecosystem in north Florida. Ecological entomology 38(1):68-75
313	King et al. 2007	Land use change	Agriculture	Parasite SR in avg of two reference wetlands and avg of 7 agriculture impacted wetlands at last sampling date	Invertebrates	Temperate broadleaf and mixed forests	Nearctic	Canada	45.75	-73.5	4.83	3.48	7.67	5.52	23	23	-0.327814	King KC, JD McLaughlin, AD Gendron, BD Pauli, I Giroux, B Rondeau, M Boily, P Juneau, DJ Macrogliese. 2007. Impacts of agriculture on the parasite communities of northern leopard frogs (Rana pipiens) in southern Quebec, Canada. 134:2063-2080.
314	Kirkham et al. 2008	Nutrient addition	Nutrient addition	Plant SR in control plot vs. avg of FYM fertilized plots (avg of 4 sites)	Plant	Temperate broadleaf and mixed forests	Palearctic	United Kingdom	54.45	-2.57	20.53	19,87	4.96	4.83	4	4	#VALUE!	Kirkham FW, JRB Tallowin, RA Sanderson, A Bhogal, BJ Chambers, DP Stevens. 2008. The impact of organic and inorganic fertilizers and lime on the species-richness and plant functional characterisitcs of hay meadow communities. Biological Conservation 141:1411-1427.
315	Kirkham et al. 2014	Nutrient addition	Nutrient addition	Plant SR in control vs. avg of different fertilization treatments at last sampling date	Plant	Temperate broadleaf and mixed forests	Palearctic	United Kingdom	54.45	-2.57	27.81	25.5	NA	NA	3	3	-0.0867172	Kirkham FW, JRB Tallowin, RM Dunn, A Bhogal, BJ Chambers, RD Bardgett. 2014. Ecologically sustainable fertility management for the maintenance of species-rich hay meadows: a 12-year fertilizer and lime experiment. Journal of Applied Ecology 51:152-161
316	Kitahara and Sei 2001	Land use change	Agriculture + Urbanization	Butterfly richness in semi-natural sites vs. human changed sites	Invertebrates	Temperate coniferous forests	Palearctic	Japan	35.35	138.717	28.67	17.33	2.08	6.51	3	3	-0.503412	Kitahara, M., and K. Sei. 2001. A comparison of the diversity and structure of butterfly communities in semi-natural and human-modified grassland habitats at the foot of Mt. Fuji, central Japan.
317	Klanderud and Totland, 2005	Nutrient addition	Nutrient addition	Plant SR in final year of sampling for control vs. nutrient addition plots	Plant	Tundra	Palearctic	Norway	60	7	36	37.3	8.22	6.96	10	10	0.0354744	Klanderlund, K. and Totland, O. 2005. Simulated climate change altered dominance hierarchies and diversity of an apline biodiversity hotspot. Ecology 86(8):2047-2054.
317	Klanderud and Totland, 2005	Warming	Experimental warming	Plant SR in final year of sampling for control vs. warmed plots	Plant	Tundra	Palearctic	Norway	60	7	36	34.1	8.22192	5.37587	10	10	-0.0542216	Klanderlund, K. and Totland, O. 2005. Simulated climate change altered dominance hierarchies and diversity of an apline biodiversity hotspot. Ecology 86(8):2047-2054.
317	Klanderud and Totland, 2007	Warming	Experimental warming	Plant SR in plots with no seedlings added in control vs. warmed plots	Plant	Tundra	Palearctic	Norway	60.6	7.517	16.25	14.75	5.3	3.4	2	4	-0.0968498	Klanderud, K., and O. Totland. 2007. The relative role of dispersal and local interactions for alpine plant community diversity under simluated climate warming. Oikos. 116:1279-1288.
318	Klein et al. 2004	Warming	Experimental warming	Plant SR at end of experiment in control vs. warmed plots	Plant	Montane grasslands and shrublands	Palearctic	China	37.617	101.2	34.9	26.04	2.68	2.68	4	4	-0.292853	Klein, J.A., J. Harte, and X. Zhao. 2004. Experimental warming causes large and rapid species loss, dampened by simulated grazing, on the Tibetan Plateau. Ecology Letters 7:1170-1179.
319	Klimaszewski et al. 2005	Land use change	Logging	Beetle SR in control vs. clearcut treatment	Invertebrates	Temperate broadleaf and mixed forests	Nearctic	Canada	47.033	-72.117	18	18	NA	NA	1	1	0	Kliamaszewski J, DW Langor, TT Work, G Pelletier, HEJ Hammond, C Germain. 2005. The effects of patch harvesting and site preparation on ground beetles in yellow birch dominated forests of southeastern Quebec. Canadian Journal of Forestry Research 35:2616-2628.
320	Koivula et al. 2004	Land use change	Agriculture	Beetle SR in forest vs. farmland	Invertebrates	Boreal forests	Palearctic	Finland	61.05	25.04	30	52	NA	NA	1	1	0.550046	Koivula M, V Hyyrylainen, E Soininen. 2004. Carabid beetles at forest-farmland edges in southern Finland. Journal of Insect Conservation 8:297-309.
321	Kone et al. 2014	Land use change	Agriculture	Ant SR in forest vs. avg of 3 agriculture sites	Invertebrates	Tropical and subtropical moist broadleaf forests	Afrotropic	Ivory Coast	6.5	-5.52	73	50.67	NA	NA	3	3	-0.365125	Kone M, S Konate, K Yeo, PK Kouassi, KE Linsenmair. 2014. Effects of management intensity on ant diversity in cocoa plantation (Oume, centre west Cote d'Ivoire). Journal of Insect Conservation 18:701-712.
322	Korasaki et al. 2013	Land use change	Agriculture, logging	Beetle SR (avg of large and small) in primary forest vs. avg of 2 secondary forest sites and 3 agriculture sites	Invertebrates	Tropical and subtropical moist broadleaf forests	Neotropic	Brazil	-4.35	-69.6	7	1.82	1.68	1.1	16	16	-1.34707	Korasaki V, RF Braga, R Zanetti, FMS Moreira, FZ Vaz-de-Mello, J Louzada. 2013. Conservation value of alternative land-use systems for dung beetles in Amazon: valuing traditional farming practices. Biodiversity and Conservation 22:1485-1499.
323	Korasaki et al. 2013b	Land use change	Urbanization	Beetle SR (avg of 5 bait types) in reference site vs. avg of 2 urbanized sites	Beetles	Tropical and subtropical moist broadleaf forests	Neotropic	Brazil	-23.45	-51.25	14.4	8.3	NA	NA	10	10	-0.550973	Korasaki V, J Lopes, GG Brown, J Louzada. 2013. Using dung beetles to evaluate the effects of urbanization on Atlantic forest biodiversity. Insect Science 20:393-406.
324	Kotanen 1995	Invasive species	Invasion by Sus scrofa	Plant SR in excavated sites (with pigs) vs. control in avg of 3 sites at last sampling year	Plant	Temperate coniferous forests	Nearctic	USA	39.75	-123.62	9.09	9.84	1.42	0.85	10	10	0.0792808	Kotanen PM. 1995. Responses of vegetation to a changing regime of disturbance - effects of feral pigs in a californian coastal prairie. Ecography 18(2):190-199
325	Krashevska et al. 2014	Nutrient addition	Nutrient addition	Amoebae SR in control vs. NP plots at last sampling date (avg of 3 altitudes)	Protist	Tropical and subtropical moist broadleaf forests	Neotropic	Ecuador	-4.28	-79	37.25	33.29	7.19	5.1	4	4	-0.112395	Krashevska V, D Sandmann, M Maraun, S Scheu. 2014. Moderate changes in nutrient input alter tropical microbial and protist communities and belowground linkages. The ISME Journal 8:1126-1134.
326	Krushelnycky and Gillespie, 2008	Invasive species	Invasion by Linepithema humile and Pheidole megacephala	Total arthropod SR in uninvaded vs. invaded sites (avg of 5 sites)	Invertebrates	Tropical grasslands, savannas, and shrublands	Oceania	USA	20.717	-156.15	45	37.28	3.87	7.85	5	5	-0.188205	Krushelnycky, P.D., and R.G. Gillespie. 2008. Compositional and functional stability of arthropod communities in the face of ant invasions. Ecological Applications. 18(6):1547-1562.
327	Kumar and Mathur 2014	Invasive species	Invasion by Prospis juliflora	Vegetation SR in uninvaded vs. invaded sites (avg of 4 land uses)	Plant	Deserts and xeric shrublands	Indo-Malay	India	21.78	68.95	9.05	12.28	NA	NA	5.5	3.75	0.305207	Kumar S, M Mathur. 2014. Impact of invasion by Prosopis juliflora on plant communities in arid grazing lands. Tropical Ecology 55:33-46.
328	Kumar and Shahabuddin 2005	Land use change	Deforestation	Tree SR in undisturbed vs. disturbed plots in avg of 3 forest types	Plant	Tropical and subtropical dry broadleaf forests	Indo-Malay	India	27.38	76.34	4.73	4.07	2.12	1.92	10	10	-0.150282	Kumar R, G Shahabuddin. 2005. Effects of biomass extractions on vegetation structure, diversity and composition of forests in Sariska Tiger Reserve, India. Environmental Conservation 32:248-259.
329	Lachat et al. 2006	Land use change	Deforestation, agriculture	Beetle SR in natural forest vs. average of secondary forest, abandoned settlements, and agriculture sites	Invertebrates	Tropical grasslands, savannas, and shrublands	Afrotropic	Benin	6.95	2.1	53.95	56.1	8.26	7.94	4	4	0.0390781	Lachat T, S Attignon, J Diego, G Goergen, P Nagel, B Sinsin et al. 2006. Arthropod diversity in Lama forest reserve (South Benin), a mosaic of natural, degraded, and plantation forests. Biodiversity and Conservation 15:3-23.
330	Ladwig et al. 2012	Nutrient addition	Nutrient addition	Plant SR in control vs. fertilized sites at last sampling date	Plant	Deserts and xeric shrublands	Nearctic	USA	34.33	-106.83	13.22	12.96	6.04	6.32	10	10	-0.0198631	Ladwig LM, SL Collins, AL Swann, Y Xia, MF Allen, EB Allen. 2012. Above- and belowground responses to nitrogen addition in a Chihuahuan Desert grassland. Oecologia 169:177-185.
331	Lal et al. 2014	Nutrient addition	Nutrient addition	Plant SR in control vs. NP addition treatment	Plant	Tropical and subtropical moist broadleaf forests	Indo-Malay	India	20.42	85.92	11.26	10.43	NA	NA	3	3	-0.0765704	Lal B, P Gautam, R Raja, AK Nayak, M Shahid, R Tripathi, et al. 2014. Weed community composition after 43 years of long-term fertilization in tropical rice-rice system. Agriculture, Ecosystems, and Environment 197:301-308.
332	Lambrinos, 2000	Invasive species	Invasion by Cortaderia jubata	Total vegetation SR in control vs. invaded plots	Plant	Mediterranean forests, woodlands, and scrub	Nearctic	USA	34.683	-120.6	47.2	49.15	3.26	3.16	5	5	0.040483	Lambrinos, J.G. 2000. The impact of the invasive alien grass Cortaderia jubata (Lemoine) Stapf on an endangered mediterranean-type shrubland in California. Diversity and Distributions. 6:217-231.
333	Lan and Bai 2012	Nutrient addition	Nutrient addition	Plant SR in control vs. 3 levels of N addition at last sampling date	Plant	Temperate grasslands, savannas, and shrublands	Palearctic	China	43.63	116.7	6.56	4.5	1.41	1.59	9	9	-0.376913	Lan Z, Y Bai. 2012. Testing mechanisms of N-enrichment induced species loss in a semiarid inner mongolia grassland: critical thresholds and implications for long-term ecosystem responses. Phil. Trans. R. Soc. B 367:3125-3134.
334	Lang et al. 2012	Warming	Experimental warming	Avg of lichen, bryophyte, and vascular plant SR in control vs. warmed plots for avg of 2 Sweden sites	Plant, Lichen	Tundra	Palearctic	Sweden	68.35	18.48	4.69	3.97	1.4	1.42	4	4	-0.166666	Lang SI, JHC Cornelissen, GR Shaver, M Ahrens, TV Callaghan, U Molau, CJF Ter Braak, et al. 2012. Arctic warming on two continents has consistent negative effects on lichen diversity and mixed effects on bryophyte diversity. Global Change Biology 18:1096-1107.
334	Lang et al. 2012	Warming	Experimental warming	Avg of lichen, bryophyte, and vascular plant SR in control vs, warmed plots for Alaska site (Toolik Lake)	Plant, Lichen	Tundra	Nearctic	USA	68.63	-149.57	5.47	2	1.12	0.5	4	4	-1.00613	Lang SI, JHC Cornelissen, GR Shaver, M Ahrens, TV Callaghan, U Molau, CJF Ter Braak, et al. 2012. Arctic warming on two continents has consistent negative effects on lichen diversity and mixed effects on bryophyte diversity. Global Change Biology 18:1096-1107.
335	Lanta et al. 2013	Invasive species	Invasion by Sorbaria sorbifolia, Rosa rugosa, and Ameleanchier spicata	Plant SR inside native patches vs. invasive patches	Plant	Temperate broadleaf and mixed forests	Palearctic	Finland	60.45	22.27	3.46	2.45	0.28	0.18	4	4	-0.345181	Lanta V, T Hyvonen, K Norrdahl. 2013. Non-native and native shrubs have differing impacts on species diversity and composition of associated plant communities. Plant Ecology 214:1517-1528.
336	Lantschner et al. 2008	Land use change	Agriculture	Bird SR in native forest vs. avg of two plantations	Bird	Temperate broadleaf and mixed forests	Neotropic	Argentina	-40.56	-71.17	9.28	8.25	5.22	5.37	10	8	-0.117648	Lantschner MV, V Rusch, C Peyrou. 2008. Bird assemblages in pine plantations replacing native ecosystems in NW Patagonia. Biodiversity and Conservation 17:969-989.
337	Lantschner et al. 2012	Land use change	Agriculture	Mammal SR in native forest vs. avg of two plantations	Mammal	Temperate broadleaf and mixed forests	Neotropic	Argentina	-40.56	-71.17	4	3	NA	NA	1	1	-0.287682	Lantschner MV, V Rusch, JP Hayes. 2012. Habitat use by carnivores at different spatial scales in a plantation forest landscape in Patagonia, Argentina. Forest Ecology and Management 269:271-278.
338	Larrivee et al. 2005	Land use change	Logging	Spider SR in undisturbed vs. clear-cut forest sites	Invertebrates	Temperate broadleaf and mixed forests	Nearctic	Canada	47.68	-70.68	13.1	8.6	5.98	3.23	6	6	-0.42085	Larrivee M, L Fahrig, P Drapeau. 2005. Effects of a recent wildfire and clearcuts on ground-dwlelling boreal forest spider assemblages. Canadian Journal of Forestry Research 35:2575-2588.
339	Law et al. 1999	Land use change	Agriculture, habitat loss	Bat SR in natural forest vs. avg of large and small forest remnants and agriculture sites	Mammals	Temperate broadleaf and mixed forests	Australasia	Australia	-33.85	151.2	7.99	6.24	NA	NA	4	5	-0.247211	Law BS, J Anderson, M Chidel. 1999. Bat communities ina fragmented forest landscape on the south-west slopes of New South Wales, Australia. Biological Conservation 88:333-345.
340	Lazarro et al. 2014	Invasive species	Invasion by Acacia dealbata	Avg of bacterial, fungal, and plant SR in non-invaded vs. invaded plots	Bacteria, Fungi, Plant	Mediterranean forests, woodlands, and scrub	Palearctic	Italy	42.75	10.23	13.98	11.74	2.94	1.9	9	9	-0.174626	Lazzaro L, C Giuliani, A Fabiani, AE Agnelli, R Pastorelli, A Legomarsino, R Benesperi, R Calamassi, B Foggi. 2014. Soil and plant changing after invasion: The case of Acacia dealbata in a Mediterranean ecosystem. Science of the Total Environment 497-498:491-498.
341	Leal et al. 2013	Land use change	Agriculture	Fungi SR in forest vs. pasture sites	Fungi	Tropical and subtropical moist broadleaf forests	Neotropic	Brazil	-4.35	-69.6	6.11	7	0.36	1.62	11	13	0.135983	Leal PL, JO Siqueira, SL Sturmer. 2013. Switch of tropical Amazon forest to pasture affects taxonomic composition but not species abundance and diversity of arbuscular mycorrhizal fungal community. Applied Soil Ecology 71:72-80.
342	Leavitt and Fitzgerald 2013	Land use change	Fragmentation	Lizard SR in non-fragmented vs. fragmented sites	Herpetofauna	Deserts and xeric shrublands	Nearctic	USA	33	-104	6.2	5.8	2.97	4.5	18	9	-0.0666914	Leavitt DJ, LA Fitzgerald. 2013. Disassembly of a dune-dwelling lizard community due to landscape fragmentation. Ecosphere. 4:97.
343	LeBrun et al. 2013	Invasive species	Invasion by Nylanderia fulva	Avg of arthropod and ant SR in uninvaded vs. invaded sites (avg of HDS and MDS sites)	Invertebrates	Tropical grasslands, savannas, and shrublands	Nearctic	USA	29.73	-95.73	9.68	7.88	5.35	4.33	25	30	-0.205734	LeBrun EG, J Abbott, LE Gilbert. 2013. Imported crazy ant displaces imported fire ant, reduces and homogenizes grassland ant and arthropod assemblages. Biological Invasions 15:2429-2442.
344	Legare et al. 2011	Land use change	Logging	Total beetle SR in control site vs. avg of 4 types of logged sites	Invertebrates	Boreal forests	Nearctic	Canada	50.61	-69.38	98.22	103.29	3.4	3.4	4	4	0.0503307	Legare JP, C Hebert, J Ruel. 2011. Alternative silvicultural practices in irregular boreal forests: response of beetle assemblages. Silva Fennica 45:937-956.
345	Leidner et al. 2010	Land use change	Habitat loss	Butterfly SR in year 3 (average of 3 fragment sizes)	Invertebrates	Tropical grasslands, savannas, and shrublands	Neotropic	Brazil	3.117	-60.017	60	70.3	12.91	14.33	11	11	0.158427	Leidner, A.K., N.M. Haddad, and T.E. Lovejoy. 2010. Does tropical forest fragmentation increase long-term variability of butterfly communities. Plos One5(3):e9534
346	Lekberg et al., 2013	Invasive species	Invasion by Centaurea stoebe	Fungal SR in non-invaded vs. invasion by knapweed plots	Fungi	Temperate grasslands, savannas, and shrublands	Nearctic	USA	46.85	-114	13	24.2	2.52	2.65	6	6	0.621403	Lekberg Y, SM Gibbons, S Rosendahl, PW Ramsey. 2013. Severe plant invasions can increase mycorrhizal fungal abundance and diversity. The ISME Journal 7:1424-1433.
346	Lekberg et al., 2013	Invasive species	Invasion by Euphorbia esula	Fungal SR in non-invaded vs. invasion by leafy spurge plots	Fungi	Temperate grasslands, savannas, and shrublands	Nearctic	USA	46.85	-114	13	20.4	2.52	3.29	6	5	0.450586	Lekberg Y, SM Gibbons, S Rosendahl, PW Ramsey. 2013. Severe plant invasions can increase mycorrhizal fungal abundance and diversity. The ISME Journal 7:1424-1433.
346	Lekberg et al., 2013	Invasive species	Invasion by Bromus tectorum	Fungal SR in non-invaded vs. invasion by cheatgrass plots	Fungi	Temperate grasslands, savannas, and shrublands	Nearctic	USA	46.85	-114	13	14.6	2.52	1.95	6	5	0.116072	Lekberg Y, SM Gibbons, S Rosendahl, PW Ramsey. 2013. Severe plant invasions can increase mycorrhizal fungal abundance and diversity. The ISME Journal 7:1424-1433.
347	Lenda et al. 2013	Invasive species	Invasion by Solidago sp.	Avg of ant and plant SR in non-invaded vs. invaded plots	Plant, Invertebrate	Temperate broadleaf and mixed forests	Palearctic	Poland	50.68	19.93	7.85	4.73	1.67	1.64	6	6	-0.506588	Lenda M, M Witek, P Skorka, D Moron, M Woychiechowski. 2013. Invasive alien plants affect grassland ant communities, colony size, and foraging behaviour. Biological Invasions
348	Lentendu et al. 2014	Nutrient addition	Nutrient addition			Temperate broadleaf and mixed forests	Palearctic	Germany	51.4	11.88	91.69	87.7	5.93	10.69	3	3	-0.0444914	Lentendu G, T Wubet, A Chatzinot, C Wilhelm, F Buscot, M Schlegel. 2014. Effects of long-term differential fertilization on eukaryotic microbial communities in an arable soil: a multiple barcoding approach. Molecular Ecology 23:3341-3355.
349	Leps 2014	Nutrient addition	Nutrient addition	Plant SR in control vs. fertilized plots at last sampling date	Plants	Temperate broadleaf and mixed forests	Palearctic	Czech Republic	48.96	14.58	1.21	1.15	NA	NA	3	3	-0.0508584	Leps J. 2014. Scale and time dependent effects of fertilization, mowing, and dominant removal on a grassland community during a 15-year experiment. Journal of Applied Ecology 51:978-987.
350	Lester and Tavite 2004	Invasive species	Invasion by Anoplolepis gracilipes	Ant SR in uninvaded vs. avg of 2 invaded zones	Invertebrates	Tropical and subtropical moist broadleaf forests	Australasia	New Zealand	-9.2	-171.83	8	9	NA	NA	1	1	0.117783	Lester PJ, A Tavite. 2004. Long-legged ants, Anoplolepis gracilipes, have invaded Tokelau, changing composition and dynamics of ant and invertebrate communities. Pacific Science 58:391-401.
351	Letcher and Chazdon 2009	Land use change	Agriculture	Plant SR in old growth forest vs. avg of secondary forests (abandoned pastures)	Plant	Tropical and subtropical moist broadleaf forests	Neotropic	Costa Rica	10.43	-84.01	88.97	63.73	14.31	9.95	5	5	-0.333644	Letcher SG, RL Chazdon. 2009. Rapid recovery of biomass, species richness, and species composition in a forest chronosequence in northeastern Costa Rica. Biotropica 41:608-617.
352	Levy and Cumming 2014	Land use change	Mining	Avg of fungi and plant SR in mined (R0) vs. non-mined sites	Plant, Fungi	Temperate broadleaf and mixed forests	Nearctic	USA	39.67	-80.05	7.7	22.3	0.83	2.83	3	3	1.06337	Levy MA, JR Cumming. 2014. Development of soils and communities of plants and arbuscular mycorrhizal fungi on West Virginia surface mines. Environmental Management 54:1153-1162.
353	Li et al. 2013a	Land use change	Agriculture	Bird SR in forest vs. agriculture sites	Birds	Tropical and subtropical moist broadleaf forests	Indo-Malay	China	18.58	109.88	53	43	NA	NA	1	1	-0.209092	Li S, F Zou, Q Zhang, FH Sheldon. 2013. Species richness and guild composition in rubber plantations compared to secondary forest on Hainan Island, China. Agroforest Systems 87:1117-1128.
354	Li et al. 2013b	Land use change	Agriculture	Microarthropod SR (avg of three taxonomic groups) in native steppe vs. farmland (avg of 2 ages)	Invertebrates	Deserts and xeric shrublands	Palearctic	China	39.35	100.12	4.07	10.78	0.64	0.78	3	3	0.97405	Li FR, Q Feng, JL Liu, TS Sun, W Ren, ZH Guan. 2013. Effects of the conversion of native vegetation to farmlands on soil microarthropod biodiversity and ecosystem functioning in a desert oasis. Ecosystem 16:1364-1377.
355	Li et al. 2015	Nutrient addition	Nutrient addition	Plant SR in control vs. avg of 3 nutrient treatments in final sampling year	Plant	Montane grasslands and shrublands	Palearctic	China	42.88	83.7	7.22	7.91	1.56	2.32	4	4	0.0912728	Li K, X Liu, L Song, Y Gong, C Lu, P Yue, C Tian, F Zhang. 2015. Response of alpine grassland to elevated nitrogen deposition and water supply in China. Oecologia 177:65-72.
355	Li et al. 2015	Nutrient addition	Nutrient addition	Plant SR in control vs. avg of different fertilization treatments	Plant	Montane grasslands and shrublands	Palearctic	China	33.97	101.88	20.56	9.37	1.77	1.65	9	9	-0.785834	Li W, JM Cheng, KL Yu, HE Epstein, L Guo, GH Jing, GZ Du. 2015. Plant functional diversity can be independent of species diversity: observations based on the impact of 4-yrs of nitrogen and phosphorus additions in an alpine meadow. PLoS One 10(8)e0136040.
356	Lin et al. 2012	Nutrient addition	Nutrient addition	Fungal SR in control vs. NP addition treatment	Fungi	Temperate broadleaf and mixed forests	Palearctic	China	35	114.4	35.31	33.76	3.1	3.62	4	4	-0.0448895	Lin X, Y Feng, H Zhang, R Chen, J Wang, J Zhang, H Chu. 2012. Long-term balanced fertilization decreases arbuscular mycorrhizal fungal diversity in an arable soil in North China revealed by 454 pyrosequencing. Enivronmental Science and Technology 46:5764-5771.
357	Lin et al. 2014	Invasive species	Invasion by Moso Bamboo	Bacterial SR in non-invaded plantation vs. invaded forest	Bacteria	Tropical and subtropical moist broadleaf forests	Indo-Malay	China	23.67	120.77	36	68	NA	NA	1	1	0.635989	Lin YT, SL Tang, CW Pai, WB Whitman, DC Coleman, CY Chiu. 2014. Changes in the soil bacterial communities in a cedar plantation invaded by Moso Bamboo. Microbial Ecology 67:421-429.
358	Lindberg and Persson, 2004	Nutrient addition	Nutrient addition	Avg of oribatida and collembola SR in avg. of liquid and solid fertilisation treatments	Invertebrates	Boreal forests	Palearctic	Sweden	64.117	19.45	20.75	21.68	2.3	3.1	4	4	0.0438439	Lindberg, N. and T. Persson. 2004. Effects of long-term nutrient fertilisation and irrigation on the microarthropod community in a boreal Norway spruce stand. Forest Ecology and Management 188:125-135.
359	Lindo et al. 2012	Warming	Experimental warming	Avg. of 4 microarthropod SR in ambient vs. inner OTC treatment	Invertebrates	Boreal forests	Nearctic	Canada	54.8	-66.817	0.44	0.7	0.08	0.07	8	8	0.464306	Lindo, Z., J. Whiteley, and A. Gonzalez. 2012. Traits explain community disassembly and trophic contraction following experimental environmental change. Global Change Biology 18:2448-2547.
360	Lindsay and French, 2006	Invasive species	Invasion by Chrysanthemoides monilifera	Inverebratet taxa richness in avg of 5 native vs. invaded sites	Invertebrates	Temperate broadleaf and mixed forests	Australasia	Australia	-32.767	152.083	0.042	0.051	0.006	0.01	4	4	0.194156	Lindsay, E.A., and K. French. 2006. The impact of the weed Chrysanthemoides monilifera ssp. rotundata on coastal leaf litter invertebrates. Biological Invasions. 8:177-192.
361	Linke et al. 2014	Land use change	Agriculture	Macrophyte SR in natural wetland vs. rice fields	Macrophyte	Tropical grasslands, savannas, and shrublands	Neotropic	Brazil	-30.73	-51.65	55	36	NA	NA	1	1	-0.423814	Linke MG, RS Godoy, AS Rolon, L Maltchik. 2014. Can organic rice crops help conseve aquatic plants in souther Brazil wetlands? Applied Vegetation Science 17:346-355.
362	Littlewood et al. 2012	Land use change	Agriculture	Auchenorrhyncha SR in control vs. avg of 3 grazing treatments (avg of vacuum and sweep net samples)	Invertebrates	Temperate broadleaf and mixed forests	Palearctic	United Kingdom	56.26	-4.38	3.09	2.12	0.78	0.54	6	6	-0.376755	Littlewood NA, RJ Pakeman, G Pozsgai. 2012. Grazing impacts on Auchenorrhyncha diversity and abundance on a Scottish upland estate. Insect Conservation and Diversity 5:67-74
363	Liu et al. 2012	Nutrient addition	Nutrient addition	Plant SR in control vs. avg of 4 fertilizer treatments	Plant	Montane grasslands and shrublands	Palearctic	China	35.97	101.88	27.6	9	2.24	2.41	5	5	-1.12059	Liu Y, G Shi, L Mao, G Cheng, S Jiang, X Ma, et al. 2012. Direct and indirect influences of 8 yr of nitrogen and phosphorus fertilization on Glomeromycota in an alpine meadow ecosystem. New Phytologist 194:523-535.
364	Liu et al. 2014	Nutrient addition	Nutrient addition	Fungal SR in control vs. avg of two N addition treatments (in avg of 3 soil depths)	Fungi	Temperate broadleaf and mixed forests	Palearctic	China	36.87	115.03	8.83	8.51	1.64	1.6	4	4	-0.0369131	Liu W, S Jiang, Y Zhang, S Yue, P Christie, PJ Murray, X Li, K Zhang. 2014. Spatiotemporal changes in arbuscular mycorrhizal fungal communities under different nitrogen inputs over a 5-year period in intensive agricultural ecosystem on the North China Plain. FEMS Microbiology Ecology 436-453.
365	Lloret et al. 2003	Warming	Experimental warming	SR of seedlings less than one year old in the final year	Plant	Mediterranean forests, woodlands, and scrub	Palearctic	Spain	41.3	1.9	9.66	9.33	3.56802	2.73664	3	3	-0.0347586	Lloret, F., Penuelas, J., and Estiarte M. 2004. Experimental evidence of reduced diversity of seedlings due to climate modification in a Mediterranean-type community. Global Change Biology. 10: 248-258.
366	Lo-Man-Hung et al. 2008	Land use change	Deforestation, agriculture	Arachnid SR in primary forest sites vs. avg of secondary forest and agriculture sites	Invertebrates	Tropical and subtropical moist broadleaf forests	Neotropic	Brazil	-0.83	-52.59	30.6	28.4	3.44	7.25	5	5	-0.0746109	Lo-Man-Hung NF, TA Gardner, MA Ribeiro-Junior, J Barlow, AB Bonaldo. 2008. The value of primary, secondary, and plantation forests for Neotropical epigeic arachnids. Journal of Arachnology 36:394-401.
367	Longland 2012	Invasive species	Invasion by Tamarix ramosissima	Small mammal SR in native vs. invaded sites	Mammal	Deserts and xeric shrublands	Nearctic	USA	39.02	-118.85	9	7.25	3.16	2.63	4	4	-0.216223	Longland WS. 2012. Small mammals in Saltcedar (Tamarix ramosissima) invaded and native riparian habitats of the Western Great Basin. Invasive Plant Science and Management 5:230-237.
368	Loomis and Cameron 2014	Invasive species	Invasion by Lonicera maackii	Avg of plant and insect SR in invaded vs. uninvaded plots	Plant, Invertebrate	Temperate broadleaf and mixed forests	Nearctic	USA	39.1	-84.52	6.52	8	2.12	2.42	10	10	0.204567	Loomis JD, GN Cameron. 2014. Impact of the invasive shrub Amur honeysuckle (Lonicera maackii) on shrub-layer insects in a deciduous forest in the eastern United States. Biological Invasions 16:89-100.
369	Lopez-Quintero et al. 2012	Land use change	Logging	Avg of macrofungal and plant SR in mature forest site vs. avg of logged sites	Plant, Fungi	Tropical and subtropical moist broadleaf forests	Neotropic	Colombia	-0.513	-71.828	59.5	38.5	NA	NA	1	1	-0.435318	Lopez-Quintero CA, G Straatsma, AE Franco-Molano, T Boekhout. 2012. Macrofungal diversity in Colombian Amazon forests varies with regions and regimes of disturbance. Biodiversity and Conservation 21:2221-2243.
370	Lorenzo et al. 2010	Invasive species	Invasion by Acacia dealbata	Bacterial SR in control vs. invaded (avg of 3 sites)	Bacteria	Temperate broadleaf and mixed forests	Palearctic	Spain	42.99	-8.15	32.95	36.86	3.22	1.77	3	3	0.112136	Lorenzo P, Rodríguez-Echeverría S, Gonzáleza L, Freitas H. 2010. Effect of invasive Acacia dealbata Link on soil microorganisms as determined by PCR-DGGE. Applied Soil Ecology 44(3): 245–25.
371	Lorenzo et al. 2013	Invasive species	Invasion by Acacia dealbata	Avg of bacteria and fungi SR in invadefd and native sites. Only in pine forest (pine leachate used as control)	Bacteria, Fungi	Mediterranean forests, woodlands, and scrub	Palearctic	Portugal	40.21	-8.4	21.52	19.71	2.42	3.79	3	3	-0.0878566	Lorenzo P, CS Pereira, S Rodríguez-Echeverría. 2013. Differential impact on soil microbes of allelopathic compounds released by the invasive Acacia dealbata Link. Soil Biology & Biochemistry 57:156-163.
372	Louhaichi et al. 2009	Land use change	Agriculture	Plant SR in protected vs. grazed areas (avg of 2 sites)	Plant	Mediterranean forests, woodlands, and scrub	Palearctic	Syria	35.81	37.52	119	53.5	NA	NA	1	1	-0.799442	Louhaichi M, AK Salkini, SL Petersen, 2009. Effect of small ruminant grazing on the plant community characteristics of semiarid Mediterranean ecosystems. Internationl Journal of Agricultural Biology 11:681-689.
373	Lu et al. 2010	Nutrient addition	Nutrient addition	Plant SR in avg of 3 nutrient treatments in final sampling year	Plant	Tropical and subtropical moist broadleaf forests	Indo-Malay	China	23.167	112.167	8.25	2.47	1.25	1.58	3	3	-1.206	Lu X., J. Mo, F.S. Gilliam, G. Zhou and Y. Fang. 2010. Effects of experimental nitrogen additions on plant diversity in an old-growth tropical forest. Global Change Biology 16: 2688-2700.
374	Lu et al. 2011	Land use change	Deforestation	Plant SR in unharvest forest vs. harvested forest at 0 fertilizer addition	Plant	Tropical and subtropical moist broadleaf forests	Indo-Malay	China	23.17	112.17	2.51	6	0.99	2.25	3	3	0.871477	Lu X, J Mo, FS Gilliam, G Yu, W Zhang, Y Fang, J Huang. 2011. Effects of experimental nitrogen additions on plant diversity in tropical forests of contrasting disturbance regimes in southern China. Environmental Pollution 159:2228-2235.
374	Lu et al. 2011	Nutrient addition	Nutrient addition	Plant SR in control vs. avg of two levels of N addition in unharvested forest at last sampling date	Plant	Tropical and subtropical moist broadleaf forests	Indo-Malay	China	23.17	112.17	2.51	3.18	0.99	0.95	3	3	0.236598	Lu X, J Mo, FS Gilliam, G Yu, W Zhang, Y Fang, J Huang. 2011. Effects of experimental nitrogen additions on plant diversity in tropical forests of contrasting disturbance regimes in southern China. Environmental Pollution 159:2228-2235.
375	Lucey et al. 2014	Land use change	Agriculture	Ant SR in forest vs. oil palm plantations	Invertebrates	Tropical and subtropical moist broadleaf forests	Indo-Malay	Malaysia	5	117.08	167	130	NA	NA	55	55	-0.250459	Lucey JM, N Tawatao, MJM Senior, CV Khen, S Benedick, KC Hamer, et al. 2014. Tropical forest fragments contribute to species richness in adjacent oil palm plantations. Biological Conservation 169:268-276.
376	Luja et al. 2008	Land use change	Deforestation, agriculture	Reptile SR in mature forest vs. avg of secondary forest and induced grassland sites	Herpetofauna	Tropical and subtropical moist broadleaf forests	Neotropic	Mexico	-18.44	-89.1	3.8	3.2	0.35	0.35	12	12	-0.17185	Luja V, S Herrando-Perez, D Gonzalez-Solis, L Luiselli. 2008. Secondary rain forests are not havens for reptile species in tropical Mexico. Biotropica 40:747-757.
377	Ma et al. 2014	Nutrient addition	Nutrient addition	Plant SR in control vs. avg of fertlization treatments	Plant	Montane grasslands and shrublands	Palearctic	China	33.97	101.88	33.67	13.97	7.27	9.49	10	10	-0.879695	Ma Z, M Ma, JM Baskin, CC Baskin, J Li, G Du. 2014. Responses of alpine meadow seed bank and vegetation to nine consecutive years of soil fertilization. Ecological Engineering 70:92-101.
378	MacGregor-Fors et al. 2010b	Invasive species	Invasion by Tamarix ramosissima	Bird SR in non-invaded vs. avg of severely and moderately invaded sites	Birds	Deserts and xeric shrublands	Neotropic	Mexico	30.68	-109.35	8.4	8.2	5.31	5.16	11	5.5	-0.0240976	MacGregor-Fors I, R Ortega-Alvarez, A Barrera-Guzman, et al. 2010b Tama-risk? Avian responses to the invasion of saltcedars (Tamarix ramosissima) in Sonora, Mexico. REVISTA MEXICANA DE BIODIVERSIDAD Volume: 84 Issue: 4 Pages: 1284-1291
379	MacSwiney et al. 2007	Land use change	Agriculture	Bat SR in forest vs. pastureland (avg of with and without cenotes)	Bat	Tropical and subtropical dry broadleaf forests	Neotropic	Mexico	21.23	-88.68	18.5	15.5	NA	NA	1	1	-0.176931	MacSwiney MCG, PL Vilchis, FM Clarke, PA Racey. 2007. The importance of cenotes in conserving bat assemblages in the Yucatan, Mexico. Biological Conservation 136:499-509.
380	Madan et al. 2007	Nutrient addition	Nutrient addition	Plant SR in control vs. NP addition (avg of low and high) at last sampling date	Plant	Tundra	Palearctic	Norway	78.93	11.83	8.81	11.56	0.98	2.54	4	4	0.271663	Madan NJ, LJ Deacon, CH Robinson. 2007. Greater nitrogen and/or phosphprus availability increase plant species cover and diversity at a High Arctic pola semidesert. Polar Biology 30:559-570.
381	Maestre et al. 2015	Warming	Experimental warming	Bryophyte and lichen SR in control vs. warmed sites (avg of low and high biocrust cover) at last sampling date	Plant, Lichen	Mediterranean forests, woodlands, and scrub	Palearctic	Spain	38.53	-0.82	8.5	7.5	NA	NA	1	1	-0.125163	Maestre FT. C Escolar, RD Bardgett, JAJ Dungair, B Gozalo, V Ochoa. 2015. Warming reduces the cover and diversity of biocrust-forming mosses and lichens, and increases the physiological stress of soil microbial communities in a semi-arid Pinus halepensis plantation. Frontiers in Microbiology 6:865.
382	Maeto and Sato 2004	Land use change	Deforestation, agriculture	Ant SR in forest vs. avg of secondary forest and agriculture sites	Ant	Temperate broadleaf and mixed forests	Palearctic	Japan	33.44	133.07	13.8	14.67	3.77	2.38	5	3.5	0.061136	Maeto K, S Sato. 2004. Impacts of forestry on ant species richness and compositon in warm-temperate forests of Japan. Forest Ecology and Management 187:213-223.
383	Magee et al. 1999	Land use change	Agriculture + Urban	Plant SR in undeveloped vs. avg of human developed and agriculture wetlands (sum of native and introduced species)	Plants	Temperate coniferous forests	Nearctic	USA	45.52	-122.67	29.8	35.37	NA	NA	57	57	0.171356	Magee TK, TL Ernst, ME Kentula, KA Dwire. 1999. Floristic comparison of freshwater wetlands in an urbanizing environment. Wetlands 19:517-534.
384	Magnoli et al. 2013	Invasive species	Invasion by Carpobrotus edulis	Total (native + exotic) plant SR (avg of annual and perennial forbs) in invaded vs. uninvaded plots	Plant	Mediterranean forests, woodlands, and scrub	Nearctic	USA	38.32	-123.05	1.8	1.32	1.78	1.53	31	31	-0.310155	Magnoli SM, AR Kleinhesselink, JH Cushman. 2013. Responses to invasion and invader removal differ between native and exotic plant groups in a coastal dune. Oecologia 173:1521-1530.
385	Magura et al. 2004	Land use change	Human development	Beetle SR in rural area (forested) and avg. of urban and suburban areas	Invertebrates	Temperate broadleaf and mixed forests	Palearctic	Hungary	47.533	21.633	5.83	5.52	2.53	2.53	40	40	-0.0546391	Magura, T., B. Tothmeresz, and T. Molnar. 2004. Changes in carabid beetles assemblages along an urbanization gradient in the city of Debrecen, Hungary. Landscape Ecology 19:747-759.
386	Magura et al. 2010	Land use change	Human development	Spider SR in rural area (forested) and avg. of urban and suburban areas	Invertebrates	Temperate broadleaf and mixed forests	Palearctic	Hungary	47.533	21.633	3.75	5.61	0.5	1.18	4	4	0.402795	Magura, T., R. Horvath, and B. Tothmeresz. 2010. Effects of urbanization on ground-dwelling spiders in forest patches, in Hungary. Landscape Ecology 25:621-629.
387	Major et al. 2005	Nutrient addition	Nutrient addition	Plant SR in control vs. fertilizer treatment	Plant	Tropical and subtropical moist broadleaf forests	Neotropic	Brazil	-3.13	-59.87	2.6	44.7	1.12	46.29	5	5	2.84446	Major J, C Steiner, A Ditommaso, NPS Falcao, J Lehmann. 2005. Weed composition and cover after three years of soil fertility management in the central Brazilian Amazon: Compost, fertilizer, manure, and charcoal applications. Weed Biology and Management 5:69-76.
388	Mandle and Ticktin 2013	Land use change	Agriculture	Total plant SR in plots without vs. with livestock grazing	Plants	Deserts and xeric shrublands	Indo-Malay	India	11.12	78.65	15.54	24	NA	NA	10	4	0.434636	Mandle L, T Ticktin. 2013. Moderate land use shifts plant diversity from overstory and contributes to biotic homogenization in a seasonally dry tropical ecosystem. Biological Conservation 158:326-333.
389	Marchante et al. 2003	Invasive species	Invasion by Acacia longifolia	Vegetation SR in invaded vs. uninvaded sites averaged across 4 seasons in avg. of 3 sites	Plant	Mediterranean forests, woodlands, and scrub	Palearctic	Portugal	40.633	-8.65	10.46	8.99	2.04	2.69	6	6	-0.151446	Marchante, H., E. Marchante, and H. Freitas. 2003. Invasion of the Portuguese dune ecosystems by the exotic species Acacia longifolia (Andrews) Willd: effects at the community level. Plant Invasions: Ecological Threats and Management Solutions: 75-85.
390	Marin-Spiotta et al. 2007	Land use change	Deforestation	Plant SR in primary forest vs. avg of secondary forest sites	Plant	Tropical and subtropical moist broadleaf forests	Neotropic	Puerto Rico	18.02	-66.08	13.7	10	5.89	4.54	3	3	-0.314811	Marin-Spiotta E, R Ostertag, WL Silver. 2007. Long-term patterns in tropical reforestation: plant community composition and aboveground biomass accumulation. Ecological Applications 17:828-839.
391	Maron et al. 2006	Invasive species	Invasion by Arctic foxes	Seabird SR in fox-free vs. fox-infested islands	Birds	Tundra	Nearctic	USA	54	-170	14	9	5.7	4.8	9	9	-0.441833	Maron, J.L., J.A., Estes, D.A. Croll, E.M. Danner, S.C. Elmendorf, and S.L. Buckelew. An introducer predator alters Aluetian Island plant communities by thwarting nutrient subsidies. Ecological Monographs 76(1):3-24.
391	Maron et al. 2006	Nutrient addition	Nutrient addition	Avg. plant SR in low and high nutrient treatments at last sampling date	Plant	Tundra	Nearctic	USA	54	-170	10.94	8.26	1.22	1.62	6	6	-0.281001	Maron, J.L., J.A., Estes, D.A. Croll, E.M. Danner, S.C. Elmendorf, and S.L. Buckelew. An introducer predator alters Aluetian Island plant communities by thwarting nutrient subsidies. Ecological Monographs 76(1):3-24.
392	Martin 1999	Invasive species	Invasion by Acer platanoides	Sapling SR under invasive vs. native plants	Plant	Temperate broadleaf and mixed forests	Nearctic	USA	42.433	-76.5	2.6	0.7	1.85903	0.697137	15	15	-1.31219	Martin, P.H. 1999. Norway Maple (Acer platanoides) invasion of a natural forest stand: understory consequence and regeneration pattern. Biological Invasions. 1:215-222.
393	Martin et al. 2010	Invasive species	Invasion by Odocoileus hemionus sitkensis	Avg of plant, invertebrate, and bird SR in invaded vs. non-invaded islands	Plants, Invertebrates, Birds	Temperate coniferous forests	Nearctic	Canada	52.66	-131.81	15.23	9.64	3	1.87	45	60	-0.457346	Martin JL, Stockton SA, Allomber St, AJGaston. 2010. Top-down and bottom-up consequences of unchecked ungulate browsing on plant and animal diversity in temperate forests: lessons from a deer introduction. Biological Invasions12:353–371
394	Martin et al. 2012	Land use change	Agriculture	Mammal SR in native forest vs. avg of two plantations	Mammal	Tropical grasslands, savannas, and shrublands	Neotropic	Brazil	-23.37	-48.49	13	12	NA	NA	1	1	-0.0800427	Martin PS, C Gheler-Costa, PC Lopes, LM Rosalino, LM Verdade. 2012. Terrestrial non-volant small mammals in agro-silvicultural landscapes of Southeastern Brazil. Forest and Ecology Management 282:185-195.
395	Martin et al. 2014	Invasive species	Invasion by numerous exotic plant species	Plant SR in native vs. exotic dominated grasslands	Plants	Temperate grasslands, savannas, and shrublands	Nearctic	USA	31.08	-97.35	30.8	13.2	6.42	6.42	21	21	-0.847298	Martin LM, HW Polley, PP Daneshgar, MA Harris, BJ Wilsey. 2014. Biodiversity, photosynthetic mode, and ecosystem services differ between native and novel ecosystems. Global Change Ecology 175:687-697.
396	Masaka et al. 2013	Invasive species	Invasion by Robinia pseudoacacia	Plant SR in native vs. exotic stands	Plants	Temperate broadleaf and mixed forests	Palearctic	Japan	43	142	9.8	10.1	6	6.5	23	25	0.030153	Masaka K, K Yamada, H Sato, H Torita, H Kon. 2013. Understory plant richness and native tree invasion in exotic Robinia pseudoacacia stands in Hokkaido Japan. Forest Science 59:589-597.
397	Mayfield and Daily, 2005	Land use change	Agriculture	Plant SR in forest vs. pasture plots	Plants	Tropical and subtropical moist broadleaf forests	Neotropic	Costa Rica	8.817	-82.967	535	422	NA	NA	42	43	-0.237261	Mayfield, M.M., and G.C. Daily. 2005. Countryside biogeography of neotropical herbaceous and shrubby plants. Ecological Applications. 15:423-439.
398	McFrederick and LeBuhn 2006	Land use change	Urbanization	Bee SR in natural parks vs. urban parks	Invertebrates	Mediterranean forests, woodlands, and scrub	Nearctic	USA	37.72	-122.39	3.5	3.89	2.12	0.68	2	18	0.105646	McFrederick QS, G LeBuhn. 2006. Are urban parks refuges for bumble bees Bombus spp.? Biological Conservation 129:372-382.
399	McGlynn, 2009	Invasive species	Invasion by Lythrum salicaria	Plant SR in L. salicaria sites vs. uninvaded	Plant	Temperate broadleaf and mixed forests	Nearctic	USA	41.2	-73.917	2.58	3.12	0.244949	0.244949	6	6	0.190044	McGlynn, C.A. 2009. Native and invasive plant interactions in wetlands and the minimal role of invasiveness. Biological Invasions. 11:1929-1939.
399	McGlynn, 2009	Invasive species	Invasion by Phragmites australis	Plant SR in P. australis sites vs. uninvaded	Plant	Temperate broadleaf and mixed forests	Nearctic	USA	41.2	-73.917	2.58	1.6	0.244949	0.293939	6	6	-0.477786	McGlynn, C.A. 2009. Native and invasive plant interactions in wetlands and the minimal role of invasiveness. Biological Invasions. 11:1929-1939.
400	McIver et al. 1992	Land use change	Logging	Spider SR in old-growth forest vs.avg of secondary clear cut forests	Invertebrates	Temperate coniferous forests	Nearctic	USA	44.21	-122.15	30	35	NA	NA	1	1	0.154151	McIver JD, GL Parsons, AR Moldenke. 1992. Litter spider succession after clear-cutting in a western coniferous forest. Canadian Journal of Forest Research 22:984-992.
401	McLaren and Turkington, 2011	Nutrient addition	Nutrient addition	Average of graminoid and forb SR in control vs. nutrient addition plots	Plants	Tundra	Nearctic	Canada	61.067	-138.383	3.34	3.4	0.31	0.31	5	5	0.0178046	McLaren, J.R., and R. Turkington. 2011. Biomass compensation and plant responses to 7 years of plant functional group removals. Journal of Vegetation Science. 22:503-515.
402	McNamara et al. 2012	Land use change	Deforestation	Tree SR in undisturbed forest sites vs. avg of two disturbed forest sites	Plant	Tropical and subtropical moist broadleaf forests	Indo-Malay	Laos	18.27	102.18	20	20.42	2.6	1.18	6	6	0.0207825	McNamara S, PD Erskine, D Lamb, L Chantalangsy, S Boyle. 2012. Primary tree species diversity in secondary fallow forests of Laos. Forest Ecology and Management 281-93-99.
403	Medina et al. 2002	Land use change	Agriculture	Beetle SR in forest vs. avg. of plantation and pasture sites averaged over 2 elevations	Invertebrates	Tropical and subtropical moist broadleaf forests	Neotropic	Colombia	4.733	-75.6	9.5	4.75	NA	NA	4	8	-0.693147	Medina, C.A., F. Escobar, and G.H. Kattan. 2002. Diversity and habitat use of dung beetles in a restored Andean landscape. Biotropica 34:181-187
404	Medina et al. 2007	Land use change	Agriculture	Bat SR in avg of forest sites vs. avg of pasture sites	Mammals	Tropical and subtropical moist broadleaf forests	Neotropic	Nicaragua	12.83	-85.45	8.92	6.94	2.49	2.83	8	8	-0.250994	Medina A, CA Harvey, DS Merio, S Vilchez, B Hernandez. 2007. Bat diversity and movement in an agricultural landscape in Matiguas, Nicaragua. Biotropica 39:120-128.
405	Meffin et al. 2010	Invasive species	Invasion by Hieracium lepidulum	Plant SR at end of field experiment in average of 6 sites	Plant	Temperate grasslands, savannas, and shrublands	Australasia	New Zealand	-43.167	172.75	5.62	5.34	2.23	1.38	21	21	-0.051106	Meffin, R., A.L. Miller, P.E. Hulme, and R.P. Duncan. 2010. Experimental introduction of the alien plant Hieracium lepidulum reveals no significant impact on Montane plant communities in New Zealand. Diversity and Distributions. 16:804-815.
406	Meijer et al. 2011	Invasive species	Invasion by Cryptomeria japonica	Total arthropod SR in uninvaded vs. invaded sites	Invertebrates	Temperate broadleaf and mixed forests	Palearctic	Portugal	37.75	-25.667	40.5	34.8	2.8	3.8	4	4	-0.151685	Meijer, S.S., R.J. Whittaker, and P.A.V. Borges. 2011. The effects of land-use change on arthropod richness and abundance on Santa Maria Island (Azores): unmanaged plantations favour endemic beetles. Journal of Insect Conservation 15:505-522.
406	Meijer et al. 2011	Land use change	Agriculture	Arthropod SR in native forest vs. average of semi-natural pasture and intense pasture	Invertebrates	Temperate broadleaf and mixed forests	Palearctic	Portugal	37.75	-25.667	40.5	45.15	2.8	5.2	4	4	0.108688	Meijer, S.S., R.J. Whittaker, and P.A.V. Borges. 2011. The effects of land-use change on arthropod richness and abundance on Santa Maria Island (Azores): unmanaged plantations favour endemic beetles. Journal of Insect Conservation 15:505-522.
407	Mendez-Toribio 2014	Land use change	Agriculture + Urban	Plant SR in forest vs. avg of agriculture and urban sites	Plants	Tropical and subtropical coniferous forests	Neotropic	Mexico	19.67	-101.87	17	3.25	4.84	1.71	10	10	-1.65456	Mendez-Toribio M, I Zermeno-Hernandez, G Ibarra-Manriquez. 2014. Effect of land use on the structure and diversity of riparian vegetation in the Duero river watershed in Michoacan Mexico. Plant Ecology 215:285-296.
408	Menke et al. 2014	Warming	Experimental warming	Ant SR in mid elevation without vs. mid elevation with warming at last samping date	Invertebrates	Temperate coniferous forests	Nearctic	USA	38.96	-106.97	7.2	9.79	0.85	1.39	5	5	0.30728	Menke SB, J Harte, RR Dunn. 2014. Changes in ant community composition caused by 20 years of experimental warming vs. 13 years of natural climate shift. Ecosphere 5(1):6
409	Michelsen et al. 2014	Nutrient addition	Nutrient addition	Bacterial SR in unfertilized vs. NPK treatments	Bacteria	Tundra	Nearctic	Greenland	60.73	-45.88	6941	6431	529	773	3	3	-0.0763158	Michelsen CF, P Pedas, MA Glaring, JK Schjoerring, P Stougaard. 2014. Bacterial diversity in Greenlandic soils as affected by potato cropping and inorganic versus organic fertilization. Polar Biology 37:61-71.
410	Milder et al. 2010	Land use change	Agriculture	Tree, bird, and butterfly SR in natural forests vs. agricultural areas	Plants, Invertebrates, Birds	Tropical and subtropical coniferous forests	Neotropic	Honduras	14.87	-89.05	57.25	42.5	NA	NA	1	1	-0.297924	Milder JC, FAJ DeClerck, A Sanfiorenzo, DM Sanchez, DE Tobar, B Zuckerberg. 2010. Effects of farm and landscape management on bird and butterfly conservation in western Honduras. Ecosphere 1:art2.
411	Minden et al. 2010	Invasive species	Invasion by Hedychium gardnerianum	Plant SR in invaded vs. uninvaded plots	Plant	Tropical and subtropical dry broadleaf forests	Oceania	USA	19.383	-155.283	37.8	19.4	5.76906	3.3541	5	5	-0.667036	Minden, V., K.J. Hennenberg, S. Poremski, and H.J. Boehmer. 2010. Invasion and management of alien Hedychium gardnerianum alter plant species composition of a montane rainforest on the island of Hawai'i. Plant Ecology 206:321-333.
412	Miranda et al. 2010	Land use change	Logging	Bird SR in non-logged vs. logged forests	Bird	Tropical and subtropical moist broadleaf forests	Neotropic	Argentina	-23.94	-64.91	13	28	NA	NA	1	1	0.767255	Miranda MV, N Politi, LO Rivera. 2010. Unexpected changes in the bird assemblage in areas under selective logging in piedmont forest in northwestern Argentina. Ornithologia Neotropical 21:323-337.
413	Molau and Alatalo 1998	Nutrient addition	Nutrient addition	Moss SR in control vs. nutrient addition treatments in average of 2 sites in last sampling year	Plant	Tundra	Palearctic	Sweden	68.35	18.483	6.01	5.88	NA	NA	8	4	-0.021868	Molau, U., and J.H. Alatalo. 1998. Responses of Sub-Acrtic alpine plant communities to simulated environmental change: biodiversity of bryophytes, lichens, and vascular plants. Ambio. 27:322-329.
413	Molau and Alatalo 1998	Warming	Experimental warming	Moss SR in control vs. warmed treatments in average of 2 sites in last sampling year	Plant	Tundra	Palearctic	Sweden	68.35	18.483	6.01	6.75	NA	NA	8	4	0.116118	Molau, U., and J.H. Alatalo. 1998. Responses of Sub-Acrtic alpine plant communities to simulated environmental change: biodiversity of bryophytes, lichens, and vascular plants. Ambio. 27:322-329.
414	Moreira and Maltchik 2014	Land use change	Agriculture	Anuran SR in natural ponds vs. avg of areas with conventional and organic agriculture	Herpetofauna	Tropical grasslands, savannas, and shrublands	Neotropic	Brazil	-30.7	-51.63	13	12	NA	NA	1	1	-0.0800427	Moreira LFB, L Maltchik. 2014. Does organic agriculture benefit anuran diversity in rice fields. Wetlands 34:725-753.
415	Morgado et al. 2015	Warming	Experimental warming	Fungal SR in control vs. warmed plots (avg of wet and dry sites)	Fungi	Tundra	Nearctic	USA	68.62	-149.53	52	35	20.5	18.5	5	5	-0.395896	Morgado L, TA Semenova, Jm Welker, MD Walker, E Smets, J Geml. 2015. Summer temperature increase has distinct effects on the ectomycorrhizal fungal communities of moist tussock and dry tundra in Arctic Alaska. Global Change Biology 21:959-972.
416	Moura et al. 2013	Land use change	Agriculture, logging	Bird SR in undisturbed forest vs. avg of pasture and logged forest sites (avg of two locations)	Birds	Tropical and subtropical moist broadleaf forests	Neotropic	Brazil	-1.98	-54.92	53.26	35.16	NA	NA	13	39	-0.415277	Moura NG, AC Lees, CB Andretti, BJW Davis, RRC Solar, A Aleixo, J Barlow, J Ferreira, TA Gardner. 2013. Avian biodiversity in multiple-use landscapes of the Brazilian Amazon. Biological Conservation 167:339-348.
417	Muchane et al. 2012	Land use change	Agriculture	Faunal SR in avg of grassland and woodland plots vs. avg of agriculture plots	Invertebrates	Tropical and subtropical moist broadleaf forests	Afrotropic	Kenya	-1.5	35.23	18.05	5.67	1.82	2.57	2	2	-1.15796	Muchane MN, D Karanja, GM Wambugu, JM Mutahi, CW Masiga, C Mugoya, et al. 2012. Land use practices and their implications on soil macro-fauna in Maasai Mara ecosystem. International Journal of Biodiversity and Conservation 4:500-514.
418	Mueller et al. 2014	Nutrient addition	Nutrient addition	Fungal SR in control vs. N addition treamtents at last sampling date	Fungi	Temperate broadleaf and mixed forests	Nearctic	USA	35.97	-79.08	72.53	61.2	10.6	9.54	3	3	-0.169853	Mueller RC, MM Balasch, CR Kuske. 2014. Constrasting soil fungal community responses to experimental nitrogen addition using the large subunit rRNA taxonomic marker and cellobiohydrolase I functional marker. Molecular Ecology 23:4406-4417.
419	Muhamed et al. 2013	Land use change	Agriculture	Bird SR in forest vs. avg of agriculture sites	Birds	Tropical and subtropical moist broadleaf forests	Indo-Malay	Indonesia	-6.75	107.07	17.9	13.83	4.9	3.65	22	12.5	-0.257961	Muhamed D, S Okubo, T Miyashita, PK Takeuchi. 2013. Effects of habitat type, vegetation structure, and proximity to forests on bird species richness in a forest-agrictultural landscape of West Java, Indonesia. Agroforestry Systems 87:1247-1260.
420	Muralli and Setty, 2001	Invasive species	Invasion by Chromelina odorata	Vegetation SR in Chromelina odorata sites vs. uninvaded sites	Plants	Deserts and xeric shrublands	Indo-Malay	India	15.3	77.833	13.93	16.97	4.91	6.21	56	77	0.197402	Muralli, K.S., and Setty, R.S. 2001. Effect of weeds Lantan camara and Chronelina odorata growth on the species diversity, regeneration and stem density of tree and shrub layer in BRT sanctuary. Current Science. 80(5):675-678.
420	Muralli and Setty, 2001	Invasive species	Invasion by Lantana camara	Vegetation SR in Lantana camara sites vs. uninvaded sites	Plants	Deserts and xeric shrublands	Indo-Malay	India	15.3	77.833	14.75	17.78	5.34	6.43	78	56	0.186831	Muralli, K.S., and Setty, R.S. 2001. Effect of weeds Lantan camara and Chronelina odorata growth on the species diversity, regeneration and stem density of tree and shrub layer in BRT sanctuary. Current Science. 80(5):675-678.
421	Naidoo 2004	Land use change	Agriculture	Bird SR in intact forest vs. avg of secondary forest and agricultural site	Bird	Tropical grasslands, savannas, and shrublands	Afrotropic	Uganda	0.45	32.99	58	71	NA	NA	1	1	0.202237	Naidoo R. 2004. Species richness and community composition of songbirds in a tropical forest-agricultural landscape. Animal Consevation 7:93-105.
422	Nakamura et al. 2003	Land use change	Agriculture	Arthropod SR in remnant forest sites vs. pasture sites	Invertebrates	Temperate broadleaf and mixed forests	Australasia	Australia	-25.65	152.67	4.27	2.13	2.17	0.89	5	5	-0.695492	Nakamura A, H Proctor, CP Catterall. 2003. Using soil and litter arthropods to assess the state of rainforest restoration. Ecological Management and Restoration 4:S20-S28.
423	Naoe et al. 2012	Land use change	Fragmentation	Bird SR (avg of breeding and migratory season) in forest reserve vs. fragmented forest	Bird	Temperate broadleaf and mixed forests	Palearctic	Japan	36.94	140.59	2.97	2.36	0.64	0.29	6	3	-0.2299	Naoe S, S Sakai, T Masaki. 2012. Effect of forest shape on habitat selection of birds in a plantation-dominant landscape across seasons: comparison between continuous and strip forests. Journal of Forest Research 17:219-223.
424	Navarette and Halffter, 2008	Land use change	Agriculture, habitat loss	Beetle SR in continous vs. avg of agriculture and fragmented plots	Invertebrates	Tropical and subtropical dry broadleaf forests	Neotropic	Mexico	16.267	-92.767	26.07	14.75	3.70424	3.42	14	14	-0.569542	Navarette, D., and G. Halffter. 2008. Dung beetle diversity in continous forest, forest fragments, and cattle pastures in a landscape of Chiapas, Mexico: the effects of anthropogenic changes. Biodiversity and Conservation. 17:2869-2898.
425	Nicolas et al. 2009	Land use change	Agriculture	Shrew SR in primary forest vs. agriculture sites	Mammal	Tropical and subtropical moist broadleaf forests	Afrotropic	Guinea	8.31	-9.24	11	9	NA	NA	1	1	-0.200671	Nicolas V, P Barriere, A Tapiero, M Colyn. 2009. Shrew species diversity and abundance in Ziama Biosphere Reserve, Guinea: comparison among primary forest, degraded forest, and restoration plots. Biodiversity and Conservation 18:2043-2061.
426	Nielson et al. 2011	Land use change	Agriculture	Bee SR in forest vs. agriculture plots	Invertebrates	Mediterranean forests, woodlands, and scrub	Palearctic	Greece	38.95	25.817	99.3	111.3	3.4	2	4	4	0.114084	Nielson, A., I. Steffan-Dewenter, C. Westphal, O. Messinger, S.G Pottsm S.P.M. Roberts, et al. 2011. Assessing bee species richness in two Mediterranean communities: importance of habitat type and sampling techniques. Ecological Research 26.
427	Niemela et al. 2002	Land use change	Human development	Beetle SR in rural area (forested) and avg. of urban and suburban areas in Canada site	Invertebrates	Temperate grasslands, savannas, and shrublands	Nearctic	Canada	53.55	-114.467	6.78	5.75	0.64	0.62	4	4	-0.164777	Niemela, J., D.J. Kotze, S. Venn, L. Penev, I. Stoyanov, J. Spence, D. Hartley, E.M. de Oca. 2002. Carabid beetle assemblages across urban-rural gradients: an international comparison. Landscape Ecology 17:387-401.
427	Niemela et al. 2002	Land use change	Human development	Beetle SR in rural area (forested) and avg. of urban and suburban areas in Bulgaria site	Invertebrates	Temperate broadleaf and mixed forests	Palearctic	Bulgaria	42.633	23.317	9.52	8.8	1.04	1.2	4	4	-0.0786431	Niemela, J., D.J. Kotze, S. Venn, L. Penev, I. Stoyanov, J. Spence, D. Hartley, E.M. de Oca. 2002. Carabid beetle assemblages across urban-rural gradients: an international comparison. Landscape Ecology 17:387-401.
427	Niemela et al. 2002	Land use change	Human development	Beetle SR in rural area (forested) and avg. of urban and suburban areas in Finland site	Invertebrates	Boreal forests	Palearctic	Finland	60.167	24.933	5.25	3.38	0.64	0.42	4	4	-0.440352	Niemela, J., D.J. Kotze, S. Venn, L. Penev, I. Stoyanov, J. Spence, D. Hartley, E.M. de Oca. 2002. Carabid beetle assemblages across urban-rural gradients: an international comparison. Landscape Ecology 17:387-401.
428	Nishimura and Tzuyuzaki 2015	Nutrient addition	Nutrient addition	Plant SR in control vs. avg of nutrient addition treatments at last sampling year (avg of 4 sites)	Plant	Temperate coniferous forests	Palearctic	Japan	45.1	141.7	8.02	7.38	2.57	3.64	5	5	-0.0831648	Nishimura A, S Tsuyauzaki. 2015. Plant responses to nitrogen fertilization differ between post-mined and original peatlands. Folia Geobot 50:107-121.
429	Nooten et al. 2014	Warming	Experimental warming	Insect SR in control vs. avg of two warmed sites (avg of plants that insects were found on)	Invertebrates	Temperate broadleaf and mixed forests	Australasia	Australia	-29.77	153.28	15.13	19.06	NA	NA	1	1	0.230912	Nooten SS, NR Andrew, L Hughes. 2014. Potentional impacts of climate change on insect communities: A transplant experiment. PLoS One 9:e85987.
430	Noske et al. 2008	Land use change	Agriculture	Avg of plant, lichen, and moth SR (avg of vascular and bryophytes) in mature forest vs. plantation	Plant, Lichen, Invertebrate	Tropical and subtropical moist broadleaf forests	Neotropic	Ecuador	-3.97	-79.08	76.33	84.17	NA	NA	5	5	0.0977725	Noske NM, N Hilt, FA Werner, G Brehm, K Fiedler, HJM Sipman, et al. 2008. Disturbance effects on diversity of epiphytes and moths in a montane forest in Ecuador. Basic Applied Ecology 9:4-12.
431	Numa et al. 2005	Land use change	Agriculture	Bat SR in forest vs. avg of 2 agriculture sites	Mammals	Tropical and subtropical moist broadleaf forests	Neotropic	Colombia	4.5	-75.92	18	16	NA	NA	1	1	-0.117783	Numa C, JR Verdu, P Sanchez-Palomino. 2005. Phyllostomid bat diversity in a variegated coffee landscape. Biological Conservation 122:151-158.
432	Numa et al. 2012	Land use change	Agriculture	Beetle SR in forest vs. farmland	Invertebrates	Mediterranean forests, woodlands, and scrub	Palearctic	Spain	39.25	-4.4	24.5	22.75	NA	NA	4	4	-0.074108	Numa C, JR Verdu, C Rueda, E Galante. 2012. Comparing dung beetle species richness assemblages between protected areas and adjancent pasturelands in a Mediterranean savanna landscape. Rangeland Ecological Management 65:137-143.
433	Nummelin and Hanski 1989	Land use change	Agriculture, logging	Beetle SR in virgin forest vs. avg of plantation and logged forest sites	Invertebrates	Tropical and subtropical moist broadleaf forests	Afrotropic	Kenya	0.45	30.433	11.3	9.33	1.5	0.9	2	2	-0.191568	Nummelin, M., and I. Hanski. 1989. Dung beetles of the Kabale forest, Uganda: comparison between virgin and managed forests. Journal of Tropical Ecology 5:349-352.
434	O'Connor 2005	Land use change	Agriculture	Total plant SR in conservation grassland vs. avg of different agriculture land uses	Plant	Montane grasslands and shrublands	Afrotropic	South Africa	-29.95	29.45	33.3	25.47	6.65	9.81	3	6.6	-0.268056	O'Connor TG. 2005. Influence of land use on plant community composition and diversity in Highland Sourveld grassland in the southern Drakensberg, South Africa. Journal of Applied Ecology 42:975-988.
435	O'Dea and Whittaker 2007	Land use change	Deforestation, agriculture	Bird SR in primary forest vs. avg of secondary forest and agricultural site	Birds	Tropical and subtropical moist broadleaf forests	Neotropic	Ecuador	-0.078	-78.73	125	120	NA	NA	50	37.5	-0.040822	O'Dea N, RJ Whittaker. 2007. How resilient are Andean montane forest bird communities to habitat degradation? Biodiversity and Conservation 16:1131-1159.
436	O'Loughlin and Green 2015	Invasive species	Invasion by Anoplolepis gracilipes	Snail SR in control (intact) vs. invaded (super-colony) sites (avg of wet and dry seasons)	Invertebrates	Tropical and subtropical moist broadleaf forests	Australasia	Australia	-10.5	105.67	7.67	8.4	2.38	2.91	7	7	0.0909151	O'Loughlin LS, PT Green. 2015. Invader-invader mutualism influences land snail community composition and alters invasion success of alien species in tropical rainforest. Biological Invasions 17:2659-2674.
437	Ochoa-Hueso and Manrique 2014	Nutrient addition	Nutrient addition	Plant SR in low N vs. high N addition (avg of low and high water and competition)	Plant	Mediterranean forests, woodlands, and scrub	Palearctic	Spain	40	-3.6	8.67	7.43	NA	NA	6	6	-0.154343	Ochoa-Hueso R, E Manrique. 2014. Imapcts of altered precipitation, nitrogen deposition and plant competition on a Mediterranean seed bank. Journal of Vegetation Science 25:1289-1298.
438	Ofori-Boateng et al. 2013	Land use change	Logging	Frog SR in primary forest vs. logged forest (avg of 3 forest types)	Herpetofauna	Tropical and subtropical moist broadleaf forests	Afrotropic	Ghana	6.65	-3.02	9	10.33	NA	NA	10	10	0.137828	Ofori-Boateng C, W Oduro, A Hillers, K Norris, SK Oppong, GB Adum, MO Rodel. 2013. Differences in the effects of selective logging on amphibian assemblages in three West African forest types. Biotropica 45:94-101.
439	Oke 2013	Land use change	Deforestation	Snail SR in primary forest vs. avg of 4 secondary forests	Invertebrates	Tropical and subtropical moist broadleaf forests	Afrotropic	Nigeria	6.13	5.47	14.17	6.75	2.82	2.12	12	12	-0.741585	Oke C. 2013. Land snail diversity in post extraction secondary forest reserves in Edo State, Nigeria. African Journal of Ecology 51:244-254.
440	Oke and Chokur 2009	Land use change	Deforestation, agriculture	Snail SR in primary forest vs. avg of secondary forest and agricultural sites	Invertebrates	Tropical and subtropical moist broadleaf forests	Afrotropic	Nigeria	6.3	5.25	53	29.25	NA	NA	1	1	-0.594412	Oke OC, JU Chokor. 2009. The effect of land use on snail species richness and diversity in the tropical rainforest of south-western Nigeria. African Science 10:95-108.
441	Oliveira et al. 2013	Land use change	Agriculture	Termite SR in avg of natural areas vs. pasture	Invertebrates	Tropical grasslands, savannas, and shrublands	Neotropic	Brazil	-15.76	-49.35	18.75	17	NA	NA	1	1	-0.0979804	Oliveira DE, TF Carrijo, D Brandao. 2013. Species composition of termites in different Cerrado vegetation physiognomies. Sociobiology 60:190-197.
442	Olsen and Klanderud 2014	Warming	Experimental warming	Plant SR in control vs. warmed plots at last sampling date with no seed addition	Plant	Tundra	Palearctic	Norway	60.6	7.52	17	17.31	2.72	4.17	40	40	0.018071	Olsen SL, K Klanderud. 2014. Biotic interactions limit species richness in an alpine plant community, especially under experimental warming. Oikos 123:71-78.
443	Olugbemi 2013	Land use change	Agriculture	Termite SR in primary forest vs. farmland	Invertebrates	Tropical and subtropical moist broadleaf forests	Afrotropic	Nigeria	6.08	6.5	30	14	NA	NA	1	1	-0.76214	Olugbemi BO 2013. Termite assemblages and decomposition of tissue paper baits along a gradient of land use intensification in Owena, Southwest Nigeria. Applied Ecology and Environmental Research 11:223-235.
444	Osterstag and Verville 2002	Nutrient addition	Nutrient addition	Plant SR in control vs. nutrient addition treatments averaged across 2 sites	Plant	Tropical and subtropical moist broadleaf forests	Oceania	USA	19.417	-155.25	13.13	11.88	2.08	2.18	4	4	-0.100043	Osterstag, R., and J.H. Verville. 2002. Fertilization with nitrogen and phosphorus increases abundance of non-native species in Hawaiian montane forests. Plant Ecology. 162:77-90.
445	Osunkoya et al. 2011	Invasive species	Invasion by Macfadenyena ungui-catis	Ant SR in control vs. invaded sites	Invertebrates	Temperate broadleaf and mixed forests	Australasia	Australia	-27.5	152.83	3.96	3.14	0.62	0.58	15	15	-0.232021	Osunkoya OO, Polo C, AN Andersen. 2011. Invasion impacts on biodiversity: responses of ant communities to infestation by cat’s claw creeper vine, Macfadyena unguis-cati (Bignoniaceae) in subtropical Australia. Biological Invasions 13(10):2289-2302.
446	Otavo et al. 2013	Land use change	Deforestation	Insect SR in low disturbed forest vs. avg of medium and high disturbed forests	Invertebrates	Tropical and subtropical moist broadleaf forests	Neotropic	Colombia	-3.81	-70.27	36	51	NA	NA	1	1	0.348307	Otavo SE, A Parrago-Rosselli, JA Noriega. 2013. Scarabaeoidea superfamily as a bioindicator of anthropogenic disturbance in an amazon national park. International Journal of Tropical Biology 61:735-752.
447	Paciencia and Prado, 2005	Land use change	Habitat loss	Plant SR in large vs. small fragments (avg. of interior and edge)	Plant	Tropical and subtropical moist broadleaf forests	Neotropic	Brazil	-15.167	-39.05	27	30.5	NA	NA	6	6	0.12189	Paciencia, M.L.B., and B. Prado. 2005. Effects of forest fragmentation on pteridophyte diversity in a tropical rain forest in Brazil. Plant Ecology. 180:87-104.
448	Pan et al. 2010	Nutrient addition	Nutrient addition	Plant SR in unfertilized vs. fertiized plots	Plant	Temperate broadleaf and mixed forests	Nearctic	USA	41.17	-81.63	9.26	4.67	NA	NA	3	3	-0.684545	Pan JJ, B Widner, D Ammerman, RE Drenovsky. 2010. Plant community and tissue chemistry responses to fertilizer and litter nutrient manipulations in a temperate grassland. Plant Ecology 206:139-150.
449	Paradis and Work 2011	Land use change	Logging	Spider SR in uncut forest vs. avg of cut forests (avg of two sites)	Invertebrates	Boreal forests	Nearctic	Canada	49	-77.5	72.5	80.33	NA	NA	1	1	0.102557	Paradis S, TT Work. 2011. Partial cutting does not maintain spider assemblages within the observed range of natural variability in eastern Canadian black spruce forests. Forest Ecology and Management 262:2079-2093.
450	Parfitt et al. 2010	Nutrient addition	Nutrient addition	Plant SR in no fertilizer addition vs. fertilizer addition treatments	Plant	Temperate broadleaf and mixed forests	Australasia	New Zealand	-40.3	175.83	11.9	9	NA	NA	1	1	-0.279314	Parfitt RL, GW Yeates, DJ Ross, NL Schon, AD MacKay, DA Wardle. 2010. Effect of fertilizer, herbicide, and grazing management of pastures on plant and soil communities. Applied Soil Ecology 45:175-186.
451	Paritsis and Aizen 2008	Land use change	Agriculture	Avg of plant, beetle, and bird SR in native forest vs. plantations	Plants, Invertebrates, Birds	Temperate broadleaf and mixed forests	Neotropic	Argentina	-41.07	-71.45	23.3	11.4	4.4	9.6	4	4	-0.71484	Paritis J, MA Aizen. 2008. Effects fo exotic conifer plantations on the biodiversity of understory plants, epigael beetles, and birds in Nothofagus dombeyi forests. Forest Ecology and Management 255:1575-1583.
452	Parris and Lindenmayer 2004	Land use change	Agriculture, habitat loss	Frog SR in intact forest vs. avg of remnant patches and plantation sites	Herpetofauna	Temperate broadleaf and mixed forests	Australasia	Australia	-35.3	148.22	5	5	NA	NA	16	29	0	Parris KM, DB Lindenmayer. 2004. Evidence that creation of a Pinus radiata plantation in south-eastern Australia has reduced habitat for frogs. Acta Oecologica 25:93-101.
453	Patrick et al. 2012	Nutrient addition	Nutrient addition	Spider SR in unfertilized vs. fertilized plots (litter left intact)	Invertebrates	Temperate broadleaf and mixed forests	Nearctic	USA	41.17	-81.63	70	62	NA	NA	1	1	-0.121361	Patrick LB, MW Kershner, LH Fraser. 2012. Epigeal spider responses to fertilization and plant litter: testing biodiversity theory at the ground level. The Journal of Arachnology 40:309-324.
454	Pauli et al. 2002	Nutrient addition	Nutrient addition	Plant SR in control vs. NP addition treatment	Plant	Temperate coniferous forests	Palearctic	Switzerland	47.02	8.65	27.86	28.55	NA	NA	1	1	0.024465	Pauli D, M Peintinger, B Schmid. 2002. Nutrient enrichment in calcareous fens: effects on plant species and community structure. Basic and Applied Ecology 3:255-266.
454	Pauli et al. 2002	Nutrient addition	Nutrient addition	Plant SR in control vs. NPK treatment	Plant	Temperate coniferous forests	Palearctic	Switzerland	47.033	8.55	27.75	28.43	NA	NA	18	18	0.0242091	Pauli, D., M. Peintinger, and B. Schmid. 2002. Nutrient enrichment in calcareous fens: effects on plant species and community structure. Basic and Applied Ecology. 3:255-266.
455	Pavlu et al. 2012	Nutrient addition	Nutrient addition	Plant SR in control vs. NP addition treatments at last samping date	Plant	Temperate broadleaf and mixed forests	Palearctic	Czech Republic	50.83	15.08	20.31	21.96	1.34	0.72	4	4	0.0781092	Pavlu V, J Gaisler, L Pavlu, M Hejcman, V Ludvikova. 2012. Effect of fertilzer application and abandonment on plant species composition of Festuca rubra grassland. Acta Oecologia 45:42-49.
456	Pearce et al. 2004	Land use change	Logging	Spider SR in avg of 3 forest vs. clear-cut site	Invertebrates	Boreal forests	Nearctic	Canada	49.17	-89.33	73	90	NA	NA	1	1	0.20935	Pearce JL, LA Venier, G Eccles, J Pedlar, D McKenney. 2004. Influence of habitat and microhabitat on epigeal spider assemblages in four stand types. Biodiversity and Conservation 13:1305-1334.
457	Pedley et al. 2013	Land use change	Agriculture	Avg of invertebrate and plant SR in control vs. agriculture ploughing treatment	Plant, Invertebrate	Temperate broadleaf and mixed forests	Palearctic	United Kingdom	52.45	0.67	64.92	75.31	35.37	42.68	9	9	0.148457	Pedley SM, AMA Franco, T Pankhurst, PM Dolman. 2013. Physical disturbance enhances ecological networks for heathland biota: a multiple taxa experiment. Biological Conservation 160:173-182.
458	Pellissier et al. 2014	Nutrient addition	Nutrient addition	Plant SR in control vs, avg of fertilizer treatments	Plant	Temperate broadleaf and mixed forests	Palearctic	Denmark	55.62	9.2	8	6.16	2.45	1.83	10	10	-0.261365	Pellissier L, MS Wisz, B Strandberg, C Damgaard. 2014. Herbicide and fertilizers promote analogous phylogenetic responses but opposite functional responses in plant communities. Environmental Research Letters 9:024016.
459	Penuelas et al. 2007	Warming	Experimental warming	Plant SR in control vs, warmed treatments at last sampling date in DK site	Plant	Temperate broadleaf and mixed forests	Palearctic	Denmark	56.38	10.95	9.35	8.69	1.89	4.33	3	3	-0.0732034	Penuelas J, P Prieto, C Beier, C Cesaraccio, P de Angelis, G de Datos, et al. 2007. Response of plant species richness and primary productivity in shrublands along a north-south gradient in Europe to seven years of experimental warming and drought: reductions in primary productivity in the heat and drought year of 2003. Global Change Biology 13:2563-2581.
459	Penuelas et al. 2007	Warming	Experimental warming	Plant SR in control vs, warmed treatments at last sampling date in HU site	Plant	Temperate broadleaf and mixed forests	Palearctic	Hungary	46.83	19.18	10.07	11	2.7	2.63	3	3	0.0883346	Penuelas J, P Prieto, C Beier, C Cesaraccio, P de Angelis, G de Datos, et al. 2007. Response of plant species richness and primary productivity in shrublands along a north-south gradient in Europe to seven years of experimental warming and drought: reductions in primary productivity in the heat and drought year of 2003. Global Change Biology 13:2563-2581.
459	Penuelas et al. 2007	Warming	Experimental warming	Plant SR in control vs, warmed treatments at last sampling date in UK site	Plant	Temperate broadleaf and mixed forests	Palearctic	United Kingdom	53.03	-3.47	7.27	7.56	0.16	1.02	3	3	0.0391149	Penuelas J, P Prieto, C Beier, C Cesaraccio, P de Angelis, G de Datos, et al. 2007. Response of plant species richness and primary productivity in shrublands along a north-south gradient in Europe to seven years of experimental warming and drought: reductions in primary productivity in the heat and drought year of 2003. Global Change Biology 13:2563-2581.
459	Penuelas et al. 2007	Warming	Experimental warming	Plant SR in control vs, warmed treatments at last sampling date in IT site	Plant	Mediterranean forests, woodlands, and scrub	Palearctic	Italy	40.55	8.15	0.33	0.48	0.17	0.24	3	3	0.374693	Penuelas J, P Prieto, C Beier, C Cesaraccio, P de Angelis, G de Datos, et al. 2007. Response of plant species richness and primary productivity in shrublands along a north-south gradient in Europe to seven years of experimental warming and drought: reductions in primary productivity in the heat and drought year of 2003. Global Change Biology 13:2563-2581.
459	Penuelas et al. 2007	Warming	Experimental warming	Plant SR in control vs, warmed treatments at last sampling date in SP site	Plant	Mediterranean forests, woodlands, and scrub	Palearctic	Spain	41.3	1.82	7.17	7.66	1.56	0.85	3	3	0.0661063	Penuelas J, P Prieto, C Beier, C Cesaraccio, P de Angelis, G de Datos, et al. 2007. Response of plant species richness and primary productivity in shrublands along a north-south gradient in Europe to seven years of experimental warming and drought: reductions in primary productivity in the heat and drought year of 2003. Global Change Biology 13:2563-2581.
460	Pereira et al. 2014	Land use change	Agriculture	Bird SR (avg of 3 stations) in montados (avg of dense and sparse) vs. open agriculutral areas	Birds	Mediterranean forests, woodlands, and scrub	Palearctic	Portugal	38.45	-7.67	7.26	4.44	2.42	1.48	9	9	-0.491725	Pereira P, C Godinho, M Gomes, JE Rabaca. 2014. The importance of the surroundings: are bird communities of riparian galleries influenced by agroforestry matrices in SW Iberian Peninsula. Annals of Forest Science 71:33-41.
461	Peters et al. 2008	Land use change	Habitat loss	Bird SR	Birds	Tropical grasslands, savannas, and shrublands	Afrotropic	Kenya	0.283	34.883	2.16	1.78	1.38	1.25	1	2	-0.193495	Peters, M.K., S. Likare, and M. Kraemer. Effects of habitat fragmentation and degradation on flocks of African ant-following birds. Ecological Applications. 18(4):847-858.
462	Pineda and Halffter 2004	Land use change	Agriculture	Frog SR in forest vs. agriculture sites	Herpetofauna	Tropical and subtropical moist broadleaf forests	Neotropic	Mexico	-19.52	-96.99	10.8	5.8	1.3	2.59	5	5	-0.621688	Pineda E, G Halffter. 2004. Species diversity and habitat fragmentation: frogs in a tropical montane landscape in Mexico. Biological Conservation 117:499-508.
463	Pineda et al. 2005	Land use change	Agriculture	Avg of beetle, bat, and frog SR in forest vs. plantation sites	Mammal, Invertebrate, Herpetofauna	Tropical and subtropical moist broadleaf forests	Neotropic	Mexico	19.53	-96.93	11.33	13	NA	NA	1	1	0.137495	Pineda E, C Morena, F Escobar, G Halffter. 2005. Frog, bat, and dung beetle diversity in the cloud forest and coffee agroecosystems of Veracruz, Mexico. Conservation Biology 19:400-410.
464	Piper et al. 2005	Nutrient addition	Nutrient addition	Plant SR in control vs. avg of fertilizer treatments at last sampling date in avg of two sites	Plant	Temperate grasslands, savannas, and shrublands	Nearctic	USA	37.32	-96.98	10.67	9.8	NA	NA	10	10	-0.0850537	Piper JK, DN Billings, VJ Leite. 2005. Effects of nitrogen fertilizer on the composition of two prairie plant communities. Community Ecology 6:93-100.
465	Piper et al. 2015	Invasive species	Invasion by Bromus inermis	Avg of plant and bacteria SR in control vs. avg of invaded plots	Plant, Bacteria	Temperate grasslands, savannas, and shrublands	Nearctic	Canada	51.2	-107.28	278.27	287.91	36.77	71.28	15	72	0.0340561	Piper CL, SD Siciliano, T Winsley, EG Lamb. 2015. Smooth brome invasion increases rare soil bacterial species prevalence, bacterial species richness and evenness. Journal of Ecology 103(2):386-396.
466	Post 2013	Warming	Experimental warming	Forb SR in ambient temp vs. warmed (without herbivore removal) at last sampling date	Plant	Tundra	Nearctic	Greenland	67	-50.72	2.39	0.25	0.95	1.14	3	3	-2.25759	Post E. 2013, Erosion of community diversity and stability by herbivore removal under warming. Proc. R Soc. B 280:20122722.
467	Press et al. 1998	Nutrient addition	Nutrient addition	Plant SR in control vs. nutrient addition treatments	Plant	Tundra	Palearctic	Sweden	68.35	18.817	17	15.31	2.5044	2.5044	5	5	-0.104707	Press, M. et al. 1998. Responses of a subarctic dwarf shrub heath community to simulated environmental change. Ecology. 86: 315-000.
467	Press et al. 1998	Warming	Experimental warming	Plant SR in control vs. warmed treatments	Plant	Tundra	Palearctic	Sweden	68.35	18.817	17	17.65	2.5044	2.1019	5	5	0.0375224	Press, M. et al. 1998. Responses of a subarctic dwarf shrub heath community to simulated environmental change. Ecology. 86: 315-000.
468	Price and Morgan 2007	Nutrient addition	Nutrient addition	Plant SR in control vs. fertilized sites at last sampling date	Plant	Temperate broadleaf and mixed forests	Australasia	Australia	-37.28	143.07	19.87	15.22	2.44	1.72	5	5	-0.266601	Price JN, JW Morgan. 2007. Vegetation dynamics following resource manipulations in herb-rich woodland. Plant Ecology 188:29-37.
469	Price and Waser 2000	Warming	Experimental warming	Plant SR in control vs. warmed plots at last sampling date	Plant	Temperate coniferous forests	Nearctic	USA	38.95	-106.98	43.47	41.92	5.39	5.63	10	10	-0.036308	Price MV, NM Waser. 2000. Responses of subalpine meadow vegetation to four years of experimental warming. Ecological Applications 10:811-823.
470	Prieto et al. 2009	Warming	Experimental warming	Plant SR (addition of uncommon and common species) in final year	Plant	Mediterranean forests, woodlands, and scrub	Palearctic	Spain	41.3	1.817	6.34	6.62	1.39	1.42	3	3	0.0432166	Prieto, P., J. Penuelas, F. Lloret, L. Llorens, and M. Estiarte. 2009. Experimental drought and warming decrease diversity and slow down post-fire succession in a Mediterranean shrubland. Ecography 32:623-636.
471	Prist et al. 2012	Land use change	Agriculture	Vertebrate SR in control vs. avg. of 2 land use sites	Mixed	Tropical and subtropical moist broadleaf forests	Neotropic	Brazil	-9.883	-56.467	43	34	5.82	13.1	7	7	-0.23484	Prist, P.R., F. Michalski, and J.P. Metzger. 2012. How deforestation pattern in the Amazon influences vertebrate richness and community composition. Landscape Ecology 27:799-812.
472	Proenca et al. 2010	Land use change	Agriculture	Avg of plant and bird SR in forest vs. avg of 2 plantation sites	Plant, Bird	Temperate broadleaf and mixed forests	Palearctic	Portugal	41.86	-8.28	17.94	8.59	4.37	3.37	9	8.5	-0.736434	Proenca VM, HM Pereira, J Guilherme, L Vicente. 2010. Plant and bird diversity in natural forests and in native and exotic plantations in NW Portugal. 36:219-226.
473	Puker et al. 2014	Land use change	Agriculture	Beetle SR in forest vs. avg of two agriculture areas	Invertebrates	Tropical and subtropical moist broadleaf forests	Neotropic	Brazil	-21.47	-43.15	4	3.5	NA	NA	1	1	-0.133531	Puker A, HL Ad'Vincula, V Korasaki, FNF Ferreira, J Orozco. 2014. Biodiversity of Cetoniinae beetles in introduced and native habitats in the Brazilian Atlantic Forest. Entomological Science 17:309-315.
474	Purahong et al. 2014	Land use change	Logging	Fungii SR in unmanaged forest vs. avg of 2 forests with logging	Fungi	Temperate broadleaf and mixed forests	Palearctic	Germany	53.02	14.28	38.76	33.99	6.45	5.01	8	8	-0.131322	Purahong W, B Hoppe, T Kahl, M Schloter, ED Schulze, J Bauhus, F Buscot, D Kruger. 2014. Changes within a single land-use category alter microbial diversity and community structure: Molecular evidence from wood-inhabiting fungi in forest ecosystems, Journal of Environmental Management 139:109-119.
475	Pysek and Pysek 1995	Invasive species	Invasion by Heracleum mantegazzianum	Plant SR in non-invaded vs. invaded plots	Plant	Temperate broadleaf and mixed forests	Palearctic	Czech Republic	50.15	12.8	12.8	7.46	5.08	3.17	70	50	-0.53989	Pysek, P., and A. Pysek. 1995. Invasion of Heracleum mantegazzianum in different habitats in the Czech Republic. Journal of Vegetation Science 6:711-718.
476	Quinn, 2004	Land use change	Agriculture	Avg of plant and invertebrate SR in small fragments near annual and perrenial crops vs. large fragments away from crops	Plant, Invertebrate	Deserts and xeric shrublands	Nearctic	USA	47.2	-119.367	11.22	11.33	1.89	2.6	20	40	0.00975617	Quinn, M.A. 2004. Influence of habitat fragmentation and crop system on columbia basin shrubsteppe communities. Ecological Applications. 14(6):1634-1655.
477	Quintero and Roslin 2005	Land use change	Habitat loss	Beetle SR in continuous forest and avg. of 1ha and 10ha fragments	Invertebrates	Tropical and subtropical moist broadleaf forests	Neotropic	Brazil	-3.1	-60.017	44.33	44.33	3.5	5.73	3	6	0	Quintero, I., and T. Roslin. 2005. Rapid recovery of dung beetle communities following habitat fragmentation in Central Amazonia. Ecology 86:3303-3311.
478	Quintero et al. 2010	Land use change	Deforestation	Pollinator SR in disturbed vs. undisturbed plots	Invertebrates	Temperate broadleaf and mixed forests	Neotropic	Argentina	-41.25	-71.28	6.5	11	1.29	6.48	4	4	0.526093	Quintero C, CL Morales, MA Aizen. 2010. Effects of antrhopogenic habitat disturbance on local pollinator diversity and species turnover across a precipitation gradient. Biodiversity and Conservation 19:257-274.
479	Rader et al. 2014	Land use change	Agriculture	Insect SR in native garden vs. avg of 3 agriculture sites	Invertebrates	Temperate grasslands, savannas, and shrublands	Australasia	New Zealand	-43.63	172.42	16.53	14.68	NA	NA	6	6	-0.118691	Rader R, I Bartomeus, JM Tylianakis, E Laliberte. 2014. The winners and losers of land use intensification: pollinator community disassembly is non-random and alters functional diversity. Diversity and Distributions 20:908-917.
480	Radtke et al. 2014	Invasive species	Invasion by Agropyron cristatum	Invertebrate SR in native vs. invaded plots at Saskatchewan site	Invertebrates	Temperate grasslands, savannas, and shrublands	Nearctic	Canada	49.37	-107.88	13	13	NA	NA	1	1	0	Radtke TM, JRN Glasier, SD Wilson. 2014. Species composition and abundance of ants and other invertebrates in stands of crested wheatgrass (Agropyron cristatum) and native grasslands in the nerthern Great Plains. Canadian Journal of Zoology 92:49-55.
480	Radtke et al. 2014	Invasive species	Invasion by Agropyron cristatum	Invertebrate SR in native vs. invaded plots at Montana site	Invertebrates	Temperate grasslands, savannas, and shrublands	Nearctic	USA	48.47	-104.37	15	20	NA	NA	1	1	0.287682	Radtke TM, JRN Glasier, SD Wilson. 2014. Species composition and abundance of ants and other invertebrates in stands of crested wheatgrass (Agropyron cristatum) and native grasslands in the nerthern Great Plains. Canadian Journal of Zoology 92:49-55.
481	Rantalainen et al. 2005	Land use change	Reduction in habitat size	Microarthropod SR in large fragment and avg. of small and medium fragments in last sampling date	Invertebrates	Boreal forests	Palearctic	Finland	63.717	26.033	25	11.67	3.67	2.51	8	8	-0.761854
482	Rantalainen et al. 2006	Land use change	Fragmentation	Microarthropod SR at end of experiment in open vs. isolated treatments	Invertebrates	Boreal forests	Palearctic	Finland	63.717	26.033	11	7.5	3.4	3.9	8	8	-0.382992	Rantalainen, M.L., J. Haimi, H. Fritze, and H. Setala. 2006. Effects of small-scale habitat fragmentation, habitat corridors and mainland dispersal on soil decomposer organisms. Applied Soil Ecology 34:152-159.
483	Ren et al. 2010	Nutrient addition	Nutrient addition	Plant SR in control vs. NP addition treatment	Plant	Montane grasslands and shrublands	Palearctic	China	33.97	101.88	38.75	34.22	4.05	4.74	5	5	-0.12432	Ren Z, Li Q, C Chu, L Zhao, J Zhang, D Ai, Y Yang, G Wang. 2010. Effects of resource additions on species richness and ANPP in an alpine meadow community. Journal of Plant Ecology 3:25-31.
484	Reynolds et al. 2007	Nutrient addition	Nutrient addition	Plant SR in control vs. avg of nutrient treatments (no seed added)	Plant	Temperate broadleaf and mixed forests	Nearctic	USA	42.53	-85.92	12.24	8.96	3.14	1.18	4	4	-0.311939	Reynolds HL, GG Mittelbach, TL Darcy-Hall, GR Houseman, KL Gross. 2007. No effect of varying soil resouce heterogeneity on plant species richness in a low fertility grassland. Journal of Ecology 95:723-733.
485	Ribeiro and Freitas 2012	Land use change	Logging	Butterfly SR in unlogged vs. logged sites	Invertebrates	Tropical and subtropical moist broadleaf forests	Neotropic	Brazil	-2.59	-58.84	54	62	NA	NA	1	1	0.13815	Ribeiro DB, AVL Freitas. 2012. The effect of reducted-impact logging on fruit-feeding butterflies in Central Amazon, Brazil. Journal of Insect Conservation 16:733-744.
486	Ribeiro et al. 2014	Land use change	Agriculture	Plant SR in unmanaged grassland vs. avg of 4 agriculture sites	Plant	Mediterranean forests, woodlands, and scrub	Palearctic	Portugal	39.53	-7.92	20.95	15.44	NA	NA	21	30	-0.305177	Ribeiro S, JP Fernandes, MD Espirito-Santo. 2014. Diversity and floristic patterns of mediterranean grasslands: the relative influence of environmental and land management factors. Biodiversity Conservation 23:2903-2921.
487	Richburg et al. 2001	Invasive species	Invasion by Phragmites australis	Plant SR in invaded vs. uninvaded plots	Plant	Temperate broadleaf and mixed forests	Nearctic	USA	42.283	-73.3	18.6	23	8.29	10.51	11	5	0.212333	Richburg, J.A., W.A. Patterson, and R. Lowenstein. 2001. Effects of road salt and Phragmites australis invasion on the vegetation of a Western Massacheusetts calcareous lake-basin fen. Wetlands 21(2):247-255.
488	Ricketts et al. 2001	Land use change	Agriculture	Moth SR in forest and avg. of agriculture sites (pasture, coffee, and shade coffee) (combined near and far distances to forest site)	Invertebrates	Tropical and subtropical moist broadleaf forests	Neotropic	Costa Rica	8.817	-82.967	125	71.33	31.4238	5.44472	2	2	-0.560997	Ricketts, T.H., G.C. Daily, P.R. Ehrlich, and J.P. Fay. 2001. Countryside biogeography of moths in a fragmented landscape: biodiversity in native and agricultural habitats. Conservation Biology. 15:378-388.
489	Roberge and Stenbacka 2014	Invasive species	Invasion by Pinus contorta	Beetle SR in native vs. invaded stands (avg of thinning and non-thinning)	Invertebrates	Boreal forests	Palearctic	Sweden	64.58	17.32	11.2	9.3	NA	NA	15	15	-0.185899	Roberge JM, F Stenbacka. 2014. Assemblages of epigaeic beetles and understory vegetation differ between stands of an introduced pine and its native congener in boreal forest. Forest Ecology and Management 318:239-249.
490	Rodrigues et al. 2013	Land use change	Agriculture	Bacterial taxon richness in forest vs. pasture sites	Bacteria	Tropical and subtropical moist broadleaf forests	Neotropic	Brazil	-11.4	-63.583	356.84	399.47	50.9	46.3	33	33	0.112851	Rodrigues, J.L.M., V.H. Pellizari, R. Mueller, K. Baek, E.C. Jesus, F.S. Paula, B. Mirza, G.S. Hamaoui, S.M. Tsai, B. Feigl, J.M. Tiedje, B.J.M. Bohannan, and K. Nusslein. 2013. Conversion of the Amazon rainforest to agriculture results in biotic homogenization of soil bacterial communities. Proceedings of the National Academy of Sciences.
491	Roem et al. 2002	Nutrient addition	Nutrient addition	Plant SR (total of vascular plants and mosses) at last sampling date in N+P treatment	Plant	Temperate broadleaf and mixed forests	Palearctic	Netherlands	52.283	5.733	5.98	5.58	2.15	1.36	8	8	-0.0692318	Roem, W.J., Klees, H. and Berendse, F. 2002. Effects of nutrient addition and acidification on plant species diversity and seed germination in heathland. Journal of Applied Ecology 39: 937-948.
492	Rojas-Sandoval et al. 2012	Invasive species	Invasion by Megathyrsus	Plant SR in non-invaded vs. invaded sites	Plant	Tropical and subtropical moist broadleaf forests	Neotropic	Puerto Rico	18.08	-67.9	34	27	NA	NA	1	1	-0.230524	Rojas-Sandoval J, E Melendez-Ackerman, DS Fernandez. 2012. Plant community dynamics of a tropical semi-arid system following experimental removals of an exotic grass. Applied Vegetation Science 15:513-524.
493	Room 1975	Land use change	Agriculture + Urban	Ant SR in forest vs. average of 5 agriculture sites	Invertebrates	Tropical and subtropical moist broadleaf forests	Australasia	Papua New Guinea	-8.75	148.233	4.57	4.25	NA	NA	30	30	-0.0725942	Room, P.M. 1975. Diversity and organization of the ground foraging ant faunas of forest, grassland and tree crops in Papau, New Guinea. Australian Journal of Zoology 23:71-89.
494	Roth et al. 2013	Nutrient addition	Nutrient addition	Plant SR (avg of plants and bryophytes) in control N addition plots vs. avg of 4 levels of N addition plots	Plant	Temperate coniferous forests	Palearctic	Switzerland	46.82	8.22	11.12	6	12.79	4.26	24	24	-0.616986	Roth T, L Kohli, B Rihm, B Achermann. 2013. Nitrogen deposition is negatively related to species richness and species composition of vascular plants and bryophytes in Swiss mountain grassland. Agriculture, Ecosystems and Environment 178:121-126.
495	Rousseau et al. 2013	Land use change	Agriculture	Macrofauna SR in forest vs. avg of agricultural sites	Invertebrates	Tropical and subtropical dry broadleaf forests	Neotropic	Nicaragua	13.16	-86.85	8	4.33	4	2.66	4	4	-0.613874	Rousseau L, SJ Fonte, O Tellez, R van der Hoek, P Lavelle. 2013. Soil macrofauna as indicators of soil quality and land use impacts in smallholder agroecosystems of western Nicaragua. Ecological Indicators 27:71-82.
496	Rowles and O'Dowd 2009	Invasive species	Invasion by Linepithema humile	Plant SR in uninvaded vs. invaded sites	Plant	Temperate broadleaf and mixed forests	Australasia	Australia	-38.35	144.75	19.8	18.4	2.01	7.38	5	5	-0.0733313	Rowles AD, DJ O'Dowd. 2009. Impacts of the invasive Argentine ant on native ants and other invertebrates in coastal scrub in south-eastern Australia. Austral Ecology 34:239-248.
497	Ruess et al. 1999	Nutrient addition	Nutrient addition	Nematode SR in avg. of two soil depths at average of 2 sites	Invertebrates	Tundra	Palearctic	Sweden	68.333	20.85	45.5	46.25	NA	NA	6	6	0.0163491	Ruess, L., A. Michelson, I.K. Schmidt, and S. Jonasson. 1999. Simulate climate change affecting microorganisms, nematode density and biodiversity in subarctic soils. Plant and Soil. 212:63-73.
497	Ruess et al. 1999	Warming	Experimental warming	Nematode SR in avg. of two soil depths at average of 2 sites	Invertebrates	Tundra	Palearctic	Sweden	68.333	20.85	45.5	42	NA	NA	4	4	-0.0800427	Ruess, L., A. Michelson, I.K. Schmidt, and S. Jonasson. 1999. Simulate climate change affecting microorganisms, nematode density and biodiversity in subarctic soils. Plant and Soil. 212:63-73.
498	Ruess et al. 2001	Nutrient addition	Nutrient addition	Nematode SR in control vs. fertilizer plot (avg of 3 sites)	Invertebrates	Tundra	Palearctic	Sweden	68.33	20.85	24.67	23	NA	NA	1	1	-0.0700937	Ruess L, IK Schmidt, A Michelson, S Jonasson. 2001. Manipulations of a microbiral based soil food web at two arctic sites--evidence of species redundancy among the nematode fauna? Applied Soil Ecology 17:19-30.
499	Russell and Downs 2012	Land use change	Agriculture	Anuran SR in conservaiton vs. avg. of plantation and sugar cane plots	Herpetofauna	Montane grasslands and shrublands	Afrotropic	South Africa	-32	28.25	13	3.5	14.76	2.7	5	4	-1.31219	Russell, C., and C.T. Downs. 2012. Effect of land use on anuran species composition in north-eastern KwaZulu-Natal, South Africa. Applied Geography 35(1):247-256.
500	Sadej et al. 2012	Nutrient addition	Nutrient addition	Beetle SR in control vs. NPK addition sites	Invertebrates	Temperate broadleaf and mixed forests	Palearctic	Poland	53.583	19.85	3	13	0.58	5.03	6	6	1.46634	Sadej, W., A. Kosewska, W. Sadej, and M. Nietupski. 2012. Effects of fertilizer and land-use type on soil properties and ground beetle assemblages. Bulletin of Insectology 65:239-246.
501	Sadler et al. 2006	Land use change	Human development	Beetle SR in rural area (forested) and avg. of urban and suburban areas	Invertebrates	Temperate broadleaf and mixed forests	Palearctic	United Kingdom	52.483	-1.883	23	25			4	4	0.0833816	Sadler, J.P., E.C. Small, H. Fiszpan, M.G. Tefler, and J. Niemela. 2006. Investigating environmental variation and landscape characteristics of an urban-rural gradient using woodland carabid assemblages. Journal of Biogeography 33:1126-1138.
502	Sakchoowong et al. 2008	Land use change	Deforestation, agriculture	Beetle SR in primary forests vs. avg of secondary forest and agriculture sites (avg of dry and wet years)	Invertebrates	Tropical and subtropical moist broadleaf forests	Indo-Malay	Thailand	13.27	101.75	13.92	11.43	1.89	3.27	3	3	-0.197085	Sakchoowong W, S Nomura, K Ogata, J Chanpaisaeng. 2008. Diversity of pselaphine beetles in eastern Thailand. Entomological Science 11:301-313.
503	Saldana-Vazquez 2010	Land use change	Agriculture	Bat SR in forest vs. plantation sites	Mammals	Tropical and subtropical moist broadleaf forests	Neotropic	Mexico	19.51	-96.98	8	9	NA	NA	1	1	0.117783	Saldana-Vazquez RA, VJ Sosa, JR Hernandez-Montero, F Lopez-Barrera. 2010. Abundance responses of frugivorous bats to coffee cultivation and selective logging practices in mountainous central Veracruz, Mexico. Biodiversity and Conservation 19:2111-2124.
504	Sam et al. 2014	Land use change	Habitat loss	Bird SR in continuous forest vs. avg of 3 forest fragment sizes	Birds	Tropical and subtropical moist broadleaf forests	Australasia	Papua New Guinea	-5.22	145.07	23.5	20.7	2	2.83	16	16	-0.126867	Sam K, B Koane, S Jeppy, V Novotny. 2014. Effect of forest fragmentation on bird species richness in Papua New Guinea. Journal of Field Ornithology 85:152-167.
505	San-Jose et al. 2014	Land use change	Habitat loss	Rodent SR in continuous forest vs. patches	Mammals	Tropical and subtropical moist broadleaf forests	Neotropic	Mexico	16.08	-90.87	3	4	NA	NA	1	1	0.287682	San-Jose M, V Arroyo-Rodriguez, V Sanchez-Cordero. 2014. Association between small rodents and forest patch and landscape structure in the fragmented Lacandona rainforest, Mexico. Tropical Conservation Science 7:403-422.
506	Sanabria et al. 2014	Land use change	Agriculture	Ant SR in savanna vs. avg of 4 agriculture types	Invertebrates	Tropical grasslands, savannas, and shrublands	Neotropic	Colombia	4.5	-72	144.76	49.31	150.81	71.3	15	15	-1.07695	Sanabria C, P Lavelle, SJ Fonte. 2014. Ants as indicators of soil-based ecosystem services in agroecosystems of the Colombian Llanos. Applied Soil Ecology 84:24-30.
507	Saunders and Luck 2014	Land use change	Agriculture	Avg of wasp and fly SR in interior of woodland vs. interior of plantation at last sampling date	Invertebrates	Mediterranean forests, woodlands, and scrub	Australasia	Australia	-34	142	1.6	1.85	NA	NA	9	25	0.145182	Saunders ME, GW Luck. 2014. Spatial and temporal variation in pollinator community structure relative to a woodland-almond plantation edge. Agricultural and Forest Entomology 16:369-381.
508	Saure et al. 2014	Invasive species	Invasion by Picea sitchensis	Avg of plant and bryophyte SRA in native vs. invasive plots	Plant	Temperate coniferous forests	Palearctic	Norway	59.16	5.23	5.55	5.45	0.47	0.34	8	8	-0.0181823	Saure HI, V Vandvik, K Hassel, OR Vetaas. 2014. Do vascular plants and bryophytes respond differently to coniferous invasion of coastal heathlands. Biological Invasions 16:775-791.
509	Savage et al. 2011	Land use change	Agriculture, urbanization	Diptera SR in pristine forest vs. forests affected by agriculture/urbanization	Invertebrates	Temperate broadleaf and mixed forests	Nearctic	Canada	45.04	-72.17	144	151.25	NA	NA	1	1	0.0491208	Savage J, TA Wheeler, AMA Moores, AG Taillefer. 2011. Effects of habitat size, vegetation cover, and surrounding land use on diptera diversity in temperate nearctic bogs. Wetlands 31:125-134.
510	Schadler et al. 2008	Nutrient addition	Nutrient addition	Plant SR in control vs. avg. of different nutrient treatments	Plant	Temperate broadleaf and mixed forests	Palearctic	Germany	50.65	9.167	16.95	11.38	2.41	2.3	5	5	-0.39841	Schadler, M., T. Rottstock, and R. Brandl. 2008. Do nutrients and invertebrate herbivory interact in a artificial plant community? Basic and Applied Ecology. 9:550-559.
511	Scheffler 2005	Land use change	Agriculture, logging	Beetle SR in intact forest. vs. logged and clearcut forests and pasture sites	Invertebrates	Tropical and subtropical moist broadleaf forests	Neotropic	Brazil	-7.833	-50.267	37	19.25	15.5563	4.6	2	2	-0.653407	Scheffler, P.Y., and P.Y. Scheffer. 2005. Dung beetle diversity and community structure across three disturbance regimes in Eastern Amazonia. Journal of Tropical Ecology 21:9-19.
512	Schmidt et al. 2012	Land use change	Agriculture	Ant SR in ungrazed vs. grazed sites	Invertebrates	Temperate coniferous forests	Nearctic	Canada	50.73	-120.52	1.55	1.61	0.67	0.67	20	20	0.0379792	Schmidt AC, LH Fraser, CN Carlyle, ERL Bassett. 2012. Does cattle grazing affect ant abundance and diversity in temperate grasslands? Rangeland Ecology and Management 65:292-298.
513	Schneider and Allen 2012	Nutrient addition	Nutrient addition	Seed bank species richness in avg. of 4 control and nutrified sites.	Plant	Deserts and xeric shrublands	Nearctic	USA	33.933	-115.9	1.48	1.29	0.85	0.76	10	10	-0.1374	Schneder, H.E., and E.B. Allen. 2012. Effects of elevated nitrogen and exotic plant invasion on soil seed bank composition in Joshua Tree National Park. Plant Ecology 213:1277-1287.
514	Schon et al. 2011	Land use change	Agriculture	Avg of earthworm and macrofauna SR in control plot vs. avg of conventional and organic agriculture	Invertebrates	Temperate broadleaf and mixed forests	Australasia	New Zealand	-40.3	175.83	2.6	1.94	NA	NA	5	5	-0.292823	Schon NL, AD MacKay, MA Minor. 2011 Soil fauna in sheep-grazed hill pastures under organic and conventional livestock management and in an adjacent ungrazed pasture. Pedobiologia 54:161-168.
515	Schreck et al. 2013	Invasive species	Invasion by Brassica nigra	Arthropod SR in native vs. invaded treatments with no fungicide (avg of herbivores and predators)	Invertebrates	Mediterranean forests, woodlands, and scrub	Nearctic	USA	33.65	-117.85	6.25	6.64	3.23	2.41	30	90	0.0605305	Schreck TK, SJ David, KA Mooney. 2013. Effects of the Brassica nigra and plant-fungi interactions on the arthropod community of Deinandra fasciculata. Biological Invasions 15:2443-2454.
516	Schuepp et al. 2011	Land use change	Fragmentation	Bee, wasp, and enemy SR in connected vs. isolated habitats	Invertebrates	Temperate broadleaf and mixed forests	Palearctic	Switzerland	47.18	7.49	3.09	1.97	1.71	1.48	10	10	-0.450138	Schuepp C, JD Herrrmann, F Herzog, MH Scmidt-Entling. 2011. Differential effects of habitat isolation and landscape composition on wasps, bees, and their enemies. Oecologia 165:713-721.
517	Schulze et al. 2000	Land use change	Habitat loss	Bat SR in continuous forest vs. forest fragments	Mammals	Tropical and subtropical moist broadleaf forests	Neotropic	Guatemala	17.22	-89.62	20	18	NA	NA	1	1	-0.105361	Schulze MD, NE Seavy, DF Whitacre. 2000. A comparison of the Phyllostomid bat assemblages in undisturbed neotropical forest and in forest fragments of a slash-and-burn farming mosaic in Peten, Guatemala. Biotropica 32:174-184.
518	Scott et al. 2006	Land use change	Logging	Avg of mammal and lizard SR in forest vs. logged sites	Herpetofauna, Mammal	Deserts and xeric shrublands	Afrotropic	Madagascar	-24.833	46.45	4.75	2.42	0.98	0.94	6	6	-0.674377	Scott, D.M., D. Brown, S. Mahood, B. Denton, A. Silburn, and F. Rakotondraparany. 2006. The impacts of forest clearance on lizard, small mammal, and bird communities in the arid spiny forest, souther Madagascar. Biological Conservation 127:72-87.
519	Seastedt and Vaccaro, 2001	Nutrient addition	Nutrient addition	Plant SR in avg, of snowbed, mesic, and dry site for N+P treatment	Plant	Temperate coniferous forests	Nearctic	USA	40.05	-105.6	15.89	12.37	1.63	2.59	4	4	-0.250416	Seastadt, T.R., and L. Vaccaro. 2001. Plant species richness, productivitiy, and nitrogen and phosphorus limitations across a snowpack gradient in Alpine Tundra, Colorado, USA. Arctic, Antarctic, and Alpine Research. 33:100-106.
520	Sekercloglu et al. 2002	Land use change	Habitat loss	Total (combination of insectivore and omnivore) bird observed SR in fragment vs. forest	Birds	Tropical and subtropical moist broadleaf forests	Neotropic	Costa Rica	8.783	-82.95	94.43	83.93	NA	NA	1	3	-0.117876	Sekercloglu, C.H., P.R. Ehrlich, G.C. Daily, D. Aygen, D. Goehring, and R.F Sandi. 2002. Disappearance of insectivorous birds from tropical forest fragments. Proceedings of the National Academy of Science. 99(1):263-267.
521	Semenova et al. 2015	Warming	Experimental warming	Ascomycete SR in control vs. warmed treatments (avg of wet and dry sites)	Fungi	Tundra	Nearctic	USA	68.63	-149.57	793.11	798.85	257.04	154.22	5	5	0.00721127	Semenova TA. LN Morgado, JM Welker, MD Walker, E Smets, J Geml. 2015. Long-term experimental warming alters community composition of ascomycetes in Alaska moist and dry arctic tundra. Molecular Ecology 24:424-437.
522	Shaben and Myers 2010	Invasive species	Invasion by Cytisus scoparius	Plant SR in invaded vs. uninvaded plots averaged across 2 sites	Plant	Temperate coniferous forests	Nearctic	Canada	48.317	-123.533	11.66	11.81	33.54	2.46	5	5	0.0127824	Shaben, J., and J.H. Myers. 2010. Relationship between scotch broom, soil nutrients, and plant diversity in the Garry oak savannah ecosystem. Plant Ecology 207:81-91.
523	Shackleton 2000	Land use change	Human development	Plant SR at avg of two spatial scales in conservation vs. communal areas	Plant	Tropical grasslands, savannas, and shrublands	Afrotropic	South Africa	-24.817	31.033	37.55	42.05	9.43	10.78	14	14	0.113186	Shackleton, C.M. 2000. Comparison of plant diversity in protected and communal lands in the Bushbuckridge lowveld savanna, South Africa. Biological Conservation 94:273-285.
524	Shafie et al. 2011	Land use change	Agriculture	Bat SR in forest vs. plantation sites	Mammal	Tropical and subtropical moist broadleaf forests	Indo-Malay	Malaysia	5.96	100.73	9	7	NA	NA	1	1	-0.251314	Shafie NJ, SAM Sah, NSA Latip, NM Azman, NL Khairuddin. 2011. Diversity pattern of bats at two contrasting habitat types along Kerian River, Perak, Malaysia. Tropical Life Science Research 22:13-22.
525	Shi et al. 2013	Land use change	Agriculture	Plant SR in avg of permanently and seasonally inundated marshes vs. wet meadows (decline in water due to agricultural activity)	Plant	Temperate broadleaf and mixed forests	Palearctic	China	46.27	125.92	53.11	52.45	13.73	12.11	15.5	20	-0.0125049	Shi J, K Ma, J Wang, Y Zhang, J Zhao. 2013. Determinants of plant species richness in different wetland types along a hydrological gradient: implications for conservation. Polish Journal of Ecology 61:645-654.
526	Shi et al. 2015	Warming	Experimental warming	Plant SR in control vs. warmed plots at last sampling date	Plant	Temperate grasslands, savannas, and shrublands	Nearctic	USA	34.98	-97.52	12	11.66	1.18	1.89	3	3	-0.0287425	Shi Z, R Sherry, X Xu, O Hararuk, L Souza, L Jiang, et al. 2015. Evidence for long-term shift in plant community composition under decadal experimental warming. Journal of Ecology 203:1131-1140.
527	Silva et al. 2010	Land use change	Logging	Beetle SR in forest habitat vs. clear cut habitat	Invertebrates	Tropical and subtropical moist broadleaf forests	Neotropic	Brazil	-7.81	-34.95	21	33	5.58	12.1	24	24	0.451985	Silva FAB, CMQ Costa, RC Moura, AI Farias. 2010. Study of the fung beetle community at two sites: atlantic forest and clear-cut, Pernambuco, Brazil. Environmental Entomology 39:359-367.
528	Simao et al. 2010	Invasive species	Invasion of Microstegium vimineum	Arthropod SR in native vs. invaded treatments at last sampling date	Invertebrates	Temperate broadleaf and mixed forests	Nearctic	USA	39.217	-86.533	39.62	33.77	7.56	7.56	16	16	-0.159761	Simao, C.M.C., Flory, S.L., and Rudgers, J.A. 2010. Experimental plant invasion reduces arthropod abundance and richness across multiple trophic levels. Oikos 119:1553-1562.
529	Singh and Shukla 2011	Nutrient addition	Nutrient addition	Plant SR in control vs. avg of nutrient treatments at last sampling date	Plant	Deserts and xeric shrublands	Indo-Malay	India	26.75	72.05	4.6	5.8	0.42	0.64	6	6	0.231802	Singh G, S Shukla. 2011. Effects of Azadirachta indica canopy manipulation and nitrogen fertilization on diversity and productivity of herbaceous vegetation in an arid environment of India. Arid Land Research and Management. 25:128-149
530	Singh et al. 2014	Invasive species	Invasion by Lantana camara	Plant SR in native .vs invaded areas	Plant	Deserts and xeric shrublands	Neotropic	India	30.37	75.75	17	10	5.99	1.73	3	3	-0.530628	Singh HP, DR Batish, KS Dogra, S Kaur, RK Kohli, A Negi. 2014. Negative effect of litter of invasive weed Lantana camara on structure and composition of vegetation in the lower Siwalik Hills, northern India. Environmental Monitoring and Assessment 186:3379-3389.
531	Skorka et al. 2010	Invasive species	Invasion by Solidago spp.	Av of plant and bird SR in invaded and non-invaded plots	Plant, Bird	Temperate broadleaf and mixed forests	Palearctic	Poland	50.05	19.933	8.1	4.35	3.3	2.33	15	15	-0.621688	Skorka, P., M. Lenda, and P. Tryjanowski. 2010. Invasive alien goldenrods negatively affect grassland bird communities in Eastern Europe. Biological Conservation. 143:856-861.
532	Slade et al. 2011	Land use change	Logging	Beetle SR (average of sites and treatment intensities) in control vs. logged treatments	Invertebrates	Tropical and subtropical moist broadleaf forests	Indo-Malay	Malaysia	4.967	117	21.74	21.17	3.67	2.03	5	5	-0.0265688	Slade, E.M., D.J. Mann, and O.W. Lewis. 2011. Biodiversity and ecosystem function of tropical forest dung beetles under contrasting logging regimes. Biological Conservation 144:166-175
533	Smith 2010	Invasive species	Invasion by Acacia nilotica	Alien and native plant SR in uninvaded vs. invaded plots	Plant	Tropical grasslands, savannas, and shrublands	Afrotropic	South Africa	-24.817	30.95	4.9	4	2.21	3.07	14	14	-0.202941	Smith, F.R. 2010. Using plant functional types to compare vegetation structure of alien-invaded and uninvaded Acacia nilotica savannas. South African Journal of Botany. 76:365-368.
534	Song et al. 2012	Nutrient addition	Nutrient addition	Plant SR in control vs. avg of 3 levels of nutrient addition	Plant	Montane grasslands and shrublands	Palearctic	China	37.62	101.2	14.93	14.04	0.001	0.99	3	9	-0.0614622	Song MH, FH Yu, H Ouyang, GM Cao, XL XU, JHC Cornelissen. 2012. Different inter-annual responses to availability and form of nitrogen explain species coexistence in an alpine meadow community after release from grazing. Global Change Biology 18:3100-3111.
535	Song et al. 2014	Warming	Experimental warming	Nematode SR in control vs, warming plots	Invertebrates	Temperate broadleaf and mixed forests	Palearctic	China	32.03	118.87	32	32	NA	NA	1	1	0	Song ZW, B Zhang, YL Tian, AX Deng, CY Zheng, et al. 2014. Impacts of nighttime warming on the soil nematode community in a winter wheat field of Yangtze Delta Plain, China. Journal of Integrative Agriculture 13:1477-1485.
536	Souza and Brown, 1994	Land use change	Habitat loss	Termite SR	Invertebrates	Tropical and subtropical moist broadleaf forests	Neotropic	Brazil	-2.417	-59.833	54	28	NA	NA	1	2	-0.65678	Souza, O.F.F.D, and V.K. Brown. 1994. Effects of habitat fragmentation on Amazonian termite communities. Journal of Tropical Ecology. 10:197-206.
537	Srinivasan et al. 2012	Nutrient addition	Nutrient addition	Plant SR in control vs. avg of different fertilization treatments	Plant	Tropical and subtropical moist broadleaf forests	Indo-Malay	India	11.17	76.42	11.69	12.44	1.6	1.68	4	4	0.0621833	Srinivasan MP. SK Glleeson, MA Arthur. 2012. Short-term impactsof nitrogen fertilization on a montane grassland ecosystem in a South Asian biodiversity hotspot. Plant Ecology and Diversity 5:289-299.
538	St-Laurent et al. 2007	Land use change	Logging	Mammal and bird SR in forest vs. avg of three logged sites	Mammals, birds	Boreal forests	Nearctic	Canada	50.1	-72.06	9	9.33	NA	NA	1	1	0.0360104	St-Laurent MH, J Ferron, C Hins, R Gagnon. 2007. Effects of stand structure and landscape characteristics on habitat use by birds and small mammals in managed boreal forest and eastern Canada. Canadian Journal of Forest Research 37:1298-1309.
539	St. John et al. 2006	Invasive species	Invasion by Andropogon bladhii	Mite SR in avg of native sites vs. average of invaded sites	Invertebrates	Temperate grasslands, savannas, and shrublands	Nearctic	USA	39.1	-96.583	23.94	33.82	9.8	9.8	4	4	0.345502	St. John, M.G., D.H. Wall, and H.W. Hunt. 2006. Are soil mite assemblages structured by the identity of native and invasive alien grasses? Ecology. 87(5):1314-1324.
540	Staddon et al. 2010	Land use change	Fragmentation	Faunal species richness in continuous vs. island treatments	Invertebrates	Temperate broadleaf and mixed forests	Palearctic	United Kingdom	53.1	-1.6	19.72	17.06	1.45	1.34	5	5	-0.144897	Staddon, P., Z. Lindo, P.D. Crittenden, F. Gilbert, and A. Gonzalez. 2010. Connectivity, non-random extinction, and ecosystem function in experimental meta-communities. Ecology Letters 13:543-552.
541	Stevens and Carson 1999	Nutrient addition	Nutrient addition	Plant SR in control vs, avg of nutrient addition treatments	Plant	Temperate broadleaf and mixed forests	Nearctic	USA	41.65	-80.27	12.35	10.63	2.06	1.94	6	6	-0.149976	Stevens MHH, WP Carson. 1999. Plant density determines species richness along an experimental fertility gradient. Ecology 80:455-465.
542	Stireman et al. 2014	Invasive species	Invasion by Lonicera maackii	Caterpillar SR in non-invaded plot vs. avg of invaded plots	Invertebrates	Temperate broadleaf and mixed forests	Nearctic	USA	39.47	-83.78	26	26.67	NA	NA	1	1	0.0254428	Stireman JO, H Devlin, AL Doyle. 2014. Habitat fragmentation, tree diversity, and plant invasion interact to structure forest caterpillar communities. Oecologia 176:207-224.
543	Stockan et al. 2014	Land use change	Agriculture	Plant SR in wooded area vs. area unbuffered by agricultural activity	Plant	Temperate broadleaf and mixed forests	Palearctic	United Kingdom	57.55	-2	14.13	20.14	2.01	3.97	6	6	0.354408	Stockan JA, J Baird, SJ Langan, MR Young, GR Jason. 2014. Effects of riparian buffer strips on ground beetles within an agricultural landscape. Insect Conservation and Diversity 7:172-184.
544	Stoll et al. 2006	Land use change	Fragmentation	Average of gastropod and grasshopper SR averaged across 3 sites.	Invertebrates	Temperate broadleaf and mixed forests	Palearctic	Switzerland	47.417	7.333	2.85	2.58	0.68	0.78	4	4	-0.0995296	Stoll, P., C. Dolt, M. Goverde, and B. Baur. 2006. Experimental habitat fragmentation and invertebrate grazing in a herbaceous grassland species. Basic and Applied Ecology 7:307-319.
545	Storm and Suss, 2008	Nutrient addition	Nutrient addition	Plant SR in final year in average of 3 sites	Plant	Temperate broadleaf and mixed forests	Palearctic	Germany	49.85	8.583	9.9	10.27	NA	NA	5	5	0.0366923	Storm, C., and K. Suss. 2008. Are low-productive plant communities responsive to nutrient addition? Evidence from sand pioneer grassland. Journal of Vegetation Science. 19:343-354.
546	Strom et al. 2009	Land use change	Logging	Snail SR in old growth forest vs. clear cut forest (avg of volume and area based measurements)	Invertebrates	Boreal forests	Palearctic	Sweden	62.59	15.34	7.8	10.16	2.49	3.1	13	13	0.264335	Strom L, K Hylander, M Dynesius. 2009. Different long-term and short-term responses of land snails to clear cutting of boreal stream-side forests. Biological Conservaiton 142:1580-1587.
547	Struebig et al. 2008	Land use change	Decline in habitat size	Bat SR in continuous forest vs. avg of 3 sizes of fragments	Mammals	Tropical and subtropical moist broadleaf forests	Indo-Malay	Malaysia	3.38	102.18	13.6	13.27	2.3	2.61	5	5	-0.0245639	Struebig MJ, T Kingston, A Zubaid, A Mohd-Adnan, SJ Rossiter. 2008. Conservation value of forest fragments to paleotropical bats. Biological Conservation 141:2112-2126.
548	Stuble et al. 2013	Warming	Experimental warming	Ant SR in control treatment vs. avg of warmed treatments in Harvard forest	Invertebrates	Temperate broadleaf and mixed forests	Nearctic	USA	42.52	-72.18	1	1.25	NA	NA	1	1	0.223144	Stuble KL, SL Pelini, SE Diamond, DA Fowler, RR Dunn, NJ Sanders. 2013. Foraging by forest ants under experimental climatic warming: a test at two sites. Ecology and Evolution 3:482-491.
548	Stuble et al. 2013	Warming	Experimental warming	Ant SR in control treatment vs. avg of warmed treatments in Duke forest	Invertebrates	Temperate broadleaf and mixed forests	Nearctic	USA	35.87	-79.98	3.33	3.42	NA	NA	1	1	0.0266682	Stuble KL, SL Pelini, SE Diamond, DA Fowler, RR Dunn, NJ Sanders. 2013. Foraging by forest ants under experimental climatic warming: a test at two sites. Ecology and Evolution 3:482-491.
549	Su et al. 2013	Nutrient addition	Nutrient addition	Plant SR in control vs. avg of 3 nutrient treatments in final sampling year	Plant	Deserts and xeric shrublands	Palearctic	China	37.42	104.58	8.35	6.2	0.85	1.98	8	8	-0.297712	Su J, X Li, X Li, L Feng. Effects of additional N on herbaceous species of desertified steppe in arid regions of China: a four-year field study. Ecological Restoration 28:21-28.
550	Sugiura et al. 2013	Invasive species	Invasion by Casuarina equisetifolia	Insect SR in natural forest vs. invaded forest	Invertebrates	Tropical and subtropical moist broadleaf forests	Palearctic	Japan	27.12	142.17	29	21	NA	NA	3	3	-0.322773	Sigiura S, T Tsuru, Y Yamaura. 2013. Effects of an invasive alien tree on the diversity and temporal dynamics of an insect assmeblage on an oceanic island. Biological Invasions 15:157-169.
551	Sun et al. 2014	Nutrient addition	Nutrient addition	Plant SR in control treatment vs. avg of 4 nutrient addition treatments	Plant	Temperate grasslands, savannas, and shrublands	Palearctic	China	44.42	122.87	1.69	1.02	0.05	0.28	3	3	-0.504926	Sun S, F Xing, H Zhao, Y Gao, Z Bai, Y Dong. 2014. Response of bacterial community to simulated nitrogen deposition in soils and a unique relationship between plant species and soil bacteria in the Songnen grassland in Northeastern China. Journal of Soil Science and Plant Nutrition 14:565-580.
552	Sun et al. 2015	Nutrient addition	Nutrient addition	Plant SR in control vs. NP addition treatments (avg of 3 magnitudes)	Plant	Temperate coniferous forests	Palearctic	China	34.92	102.88	41.97	31.58	2.44	3.26	3	3	-0.284431	Sun X, K Yu, HH Shugart, G Wang. 2015. Species richness loss after nutrient addition as affected by N:C ratios and phytohormoes GA3 contents in an alpine meadow community Journal of Plant Ecology 1-11.
553	Sundqvist et al. 2014	Nutrient addition	Nutrient addition	Plant SR in control vs. NP addition plots (avg of heath and meadow habitats and avg of 3 elevations)	Plant	Tundra	Palearctic	Sweden	68.35	18.82	14.25	13.74	2.3	1.86	4	4	-0.0364456	Sundqvist MK, Z Liu, R Giesler, DA Wardle. 2015. Plant and microbial responses to nitrogen and phosphorus addition across an elevational gradient in subarctic tundra. Ecology 95:1819-1835.
554	Suzuki 2014	Warming	Experimental warming	Plant SR in control vs. warmed plots at last sampling date in unplowed areas	Plant	Temperate broadleaf and mixed forests	Palearctic	Japan	36.52	138.35	14.6	19.37	3.33	2.22	5	5	0.282704	Suzuki RO. 2014. Combined effects of warming, snowmelt timing, and soil disturbance on vegetative development in a grassland community. Plant Ecology 215:1399-1408.
555	Tabarelli et al. 1999	Land use change	Habitat loss	Plant SR in continuous forest and avg. of smaller fragments	Plant	Tropical and subtropical moist broadleaf forests	Neotropic	Brazil	-23.417	-46.467	112	128.25	NA	NA	1	4	0.135483	Tabarelli, M., W. Mantovani, and C.A. Peres. 1999. Effects of habitat fragmentation on plant guild structure in the montane Atlantic forest of southeastern Brazil. Biological Conservation. 91:119-127.
556	Tadesse et al. 2014	Land use change			Vascular plants	Tropical and subtropical moist broadleaf forests	Afrotropic	Ethiopia	7.2	35.3	40	33.5	NA	NA	1	1	-0.177334	Tadesse, G, E Zavaleta, C Shennan. 2014. Coffee landscapes as refugia for native woody biodiversity as forest loss continues in southwest Ethiopia. Biological Conservation 169:384-391.
557	Talley et al. 2012	Invasive species	Invasion by Phoenic canariensis	Invertebrate SR under invasive and native tree (avg. of canopy, trunk, and groud locations).	Invertebrates	Mediterranean forests, woodlands, and scrub	Nearctic	USA	32.75	-117.183	8.5	5.67	2.71	2.05	15	15	-0.404877	Talley, T.S., K.C. Nyuyen, and A. Nguyen. 2012. Testing the effects of an introduced palm on a riparian invertebrate community in Southern California. PLoS One 7(8):e42460.
558	Tambara et al. 2012	Land use change	Agriculture	Plant SR in natural vs. cultivated land in average of 2 soil types	Plant	Tropical grasslands, savannas, and shrublands	Afrotropic	Zimbabwe	15.5	30	34.5	35	NA	NA	1	1	0.0143887	Tambara, E., A. Murwira, S. Kativu, and E. Torquebiau. 2012. Farming does not necessarily conflict with tree diversity in the mid-Zambezi valley, Zimbabwe. Agroforestry Systems
559	Tang et al. 2012	Invasive species	Invasion by Microstegium vimineum	Arthropod SR in non-invaded vs. invaded plots	Invertebrates	Temperate broadleaf and mixed forests	Nearctic	USA	35.05	-83.417	4.26	4.78	3.24	4.02	36	36	0.115171	Tang, Y., R.J. Warren II, T.D. Kramer, and M.A. Bradford. 2012. Plant invasion impacts on arthropod abundance, diversity and feeding consistent across environmental and geographic gradients. Biological Invasions 14:2625-2637.
560	Tanner et al. 2013	Invasive species	Invasion by Impatiens glandulifera	Avg of invertebrate and plant SR in non-invaded vs. invaded plots	Plant, Invertebrate	Temperate broadleaf and mixed forests	Palearctic	United Kingdom	51.48	0.48	7.85	5.93	1.76	2.22	9	9	-0.280489	Tanner RA, S Varia, R Eschen, S Wood, ST Murphy, AC Gange. 2013. Impacts of an invasive non-native annual weed, Impatiens glandulifera, on above and belowground invertebrate communities in the United Kingdom. PLoS One 6:e67271.
561	Tawatao et al. 2014	Land use change	Habitat loss	Ant SR in continuous forest vs. avg of 2 fragment types	Invertebrates	Tropical and subtropical moist broadleaf forests	Indo-Malay	Malaysia	5.25	117	55.1	28.5	21.3	5.11	3	8	-0.659246	Tawatao N, JM Lucey, M Senior, A Benedick, CV Khen, JK Hill, KC Hamer. 2014. Biodiversity of leaf-litter ants in fragmented tropical rainforests of Borneo: the value of publically and privately managed forest fragments. Biodiversity and Conservation 23:3113-3126.
562	Teodoro et al. 2011	Land use change	Agriculture	Arthropod SR in forest vs.average of 3 agriculture sites	Invertebrates	Tropical and subtropical dry broadleaf forests	Neotropic	Ecuador	-1.567	-80.417	93	95	NA	NA	6	6	0.0212774	Teodoro, A.V., A. Munoz, T. Tscharntke, A.M. Klein, J.M. Tylianakis. 2011. Early succession arthropod community changes on experimental passion fruit plant patches along a land-use gradient in Ecuador. Agriculture, Ecosystems and Environment 140:14-19.
563	Tererai et al. 2013	Invasive species	invasion by Eucalyptus camaldulensis	Total plant SR in non-invaded vs. avg of light, moderate, and heavy invasion	Plant	Mediterranean forests, woodlands, and scrub	Afrotropic	South Africa	-33.92	18.42	9.77	10.17	3.57	3.76	30	23	0.0401257	Tererai F, M Gaertner, SM Jacobs, DM Richardson. 2013. Eucalyptus invasions in riparian forests: effects on native vegetation community diversity, stand structure, and composition. Forest Ecology and Management 297:84-93.
564	Thomas et al. 1999	Land use change	Deforestation	Plant SR in control vs avg of 3 thinning treatments	Plant	Temperate coniferous forests	Nearctic	USA	48.73	-122.48	12.69	15.24	7.94	6.47	6	6	0.183109	Thomas SC, CB Halpern, DA Falk, DA Ligouri, KA Austin. 1999. Plant diversity in managed forests: understory responses to thinning and fertilization. Ecological Applications 9:864-879.
564	Thomas et al. 1999	Nutrient addition	Nutrient addition	Plant SR in control vs. fertilized treatments	Plant	Temperate coniferous forests	Nearctic	USA	48.73	-122.48	12.69	6.21	7.94	3.31	6	6	-0.714653	Thomas SC, CB Halpern, DA Falk, DA Ligouri, KA Austin. 1999. Plant diversity in managed forests: understory responses to thinning and fertilization. Ecological Applications 9:864-879.
565	Thorn et al. 2014	Land use change	Logging	Beetle SR on logged vs. non-logged plots at last sampling date	Invertebrates	Temperate broadleaf and mixed forests	Palearctic	Germany	48.95	13.38	25	20	NA	NA	22	22	-0.223144	Thorn S, C Bassler, T Gottschalk, T Hothorn, H Bussler, K Raffa, J Muller. 2014. New insights into the consequences of post-windthrow salvage logging revealed by functional structure of sproxylic beetles assemblages. PLoS One e101757.
566	Timsini et al. 2011	Invasive species	Invasion by Pathenium hysterophorus	Plant SR in native vs. invaded plots	Plant	Temperate broadleaf and mixed forests	Indo-Malay	Nepal	27.317	85.933	5.12	5.62	1.1	1.04	30	30	0.0931772	Timsini, B., B.B. Shrestha, M.B. Rokaya, and Z. Munzbergova. 2011. Impact of Parthenium hysterophorus L. invasion on plant species composition and soil properties of grassland communities in Nepal. Flora 206:233-240.
567	Tognetti and Chaneton 2015	Nutrient addition	Nutrient addition	Plant SR in control vs. fertilized sites at last sampling date	Plant	Temperate grasslands, savannas, and shrublands	Neotropic	Argentina	-35.88	-61.08	11.81	6.7	7.62	2.94	7	7	-0.566839	Tognetti PM, EJ Chaneton. 2015. Community disassembly and invasion of remnant native grasslands under fluctuating resource supply. Journal of Applied Ecology 52:119-128.
568	Tonietto et al. 2011	Land use change	Urbanization	Bee SR in prairies vs. urban parks	Invertebrates	Temperate grasslands, savannas, and shrublands	Nearctic	USA	41.34	-88.14	46	30	NA	NA	1	1	-0.427444	Tonietto R, J Fant, J Ascher, K Ellis, D Larkin. 2011. A comparison of bee communities of Chicago green roofs, parks, and prairies. Landscape and Urban Planning 103:102-108.
569	Treberg and Husband, 1999	Invasive species	Invasion by Lythrum salicaria	Plant SR in native vs. invaded plots	Plant	Temperate broadleaf and mixed forests	Nearctic	Canada	46.517	-84.333	17.5	17.7	3.85	4.03	20	21	0.0113638	Treberg, M.A., and B.C. Husband. 1999. Relationship between the abundance of Lythrum salicaria (purple loosestrife) and plant species richness along the Bar River, Canada. Wetlands. 19:118-125.
560	Trimble and van Aarde 2014	Invasive species	Invasion by Lantana camara and/or Chromolaena odorata	Herpetofauna SR in forest vs. degraded (invaded) forest	Herpetofauna	Montane grasslands and shrublands	Afrotropic	South Africa	-28.52	30.88	18	11	NA	NA	6	6	-0.492476	Trimble MJ, RJ van Aarde. 2014. Amphibian and reptile communities and functional groups over a land-use gradient in a coastal tropical forest landscape of high richness and endemicity. Animal Conservation 17:441-453.
560	Trimble and van Aarde 2014	Land use change	Agriculture	Herpetofauna SR in forest vs. avg of 2 agriculture sites	Herpetofauna	Montane grasslands and shrublands	Afrotropic	South Africa	-28.52	30.88	18	15	NA	NA	6	6	-0.182322	Trimble MJ, RJ van Aarde. 2014. Amphibian and reptile communities and functional groups over a land-use gradient in a coastal tropical forest landscape of high richness and endemicity. Animal Conservation 17:441-453.
561	Truscott et al. 2008	Invasive species	Invasion by Mimulus guttatus	Plant SR in uninvaded vs. invaded plots at last samping date	Plant	Temperate coniferous forests	Palearctic	United Kingdom	57.117	-2.7	15.55	11.03	2.63	2.21	15	15	-0.343442	Truscott, A.M. S.C. Palmer, C. Soulsby, S. Westaway, and P.E. Hulme. 2008. Consequences of invasion by the alien plant Mimulus guttatus on the species composition and soil properties of riparian plant communities in Scotland. Perspectives in Plant Ecology, Evolution and Systematics 10:231-240.
562	Tsyganov et al. 2011	Warming	Experimental warming	Living protist SR in avg of upper and deeper layers in control vs. warmed treatments	Protist	Tundra	Nearctic	Greenland	74.47	-20.57	7.75	7.75	1.13	0.95	3	3	0	Tsyganov AN, I Nijs, L Beyens. 2011. Does climate warming stimulat or inhibit soil protist communities? A test on testate ameobae in high-arctic tundra with free-air temperature increase. Protist 162:237-248.
563	Tsyganov et al. 2012	Warming	Experimental warming	Amoebae SR in control (AA) vs. warmed (WA) treatments (avg of upper and deeper layers)	Protist	Tundra	Palearctic	Sweden	68.35	18.82	41.72	36.55	2.15	2.8	5	5	-0.132299	Tsyganov AN, R Aerts, JHC Cornelissen, L Beyens. 2012. Sphagnum-dwelling testate ameobae in subarctic bogs are more sensitive to soil warming in the growing season than in winter: the results of eight-year field climate manipulations. Protist 163:400-412.
564	Turlapati et al. 2013	Nutrient addition	Nutrient addition	Bacterial SR in control vs. low and high nutrient treatments	Bacteria	Temperate broadleaf and mixed forests	Nearctic	USA	42.5	-72.17	1294	1472	295.6	268.33	5	5	0.128884	Turlapati SA, R Minocha, PS Bhiravarasa, LS Tisa, WK Thomas, SC Minocha. 2013. Chronic N-amended soils exhibit an altered bacterial community structure in Harvard Forest, MA, USA. FEMS Microbiology Ecology 83:478-493.
565	Tylianakis et al. 2005	Land use change	Agriculture	Hymenoptera SR in forest vs. avg of agriicultural sites	Invertebrates	Tropical and subtropical moist broadleaf forests	Neotropic	Ecuador	-1.4	-80.4	11.84	10.54	1.94	2.36	6	12	-0.116306	Tylianakis JM, AM Klein, T Tscharntke. 2005. Spatiotemporal variation in the diversity of hymenoptera across a tropical habitat gradient. Ecology 86:3296-3302.
566	Umetsu and Pardini, 2007	Land use change	Agriculture	Small mammal SR in native vegetation vs. anthropogenic habitats	Mammals	Tropical and subtropical moist broadleaf forests	Neotropic	Brazil	-23.633	-46.883	4.18	3.08	1.47	1.38	4	20	-0.305382	Umetsu, F., and R. Pardini. 2007. Small mammals in a mosaic of forest remnants and anthropogenic habitats--evaluating matrix quality in an Atlantic forest landscape. Landscape Ecology. 22:517-530.
567	Vallan 2002	Land use change	Agriculture	Amphibian SR in forest vs.average of eucalyptus and rice plantation sites	Herpetofauna	Tropical and subtropical moist broadleaf forests	Afrotropic	Madagascar	-18.833	48.45	32.25	9.92	NA	NA	4	3	-1.17897	Vallan, D. 2002. Effects of anthropogenic environmental changes on amphibian diversity in the rain forests of eastern Madagascar. Journal of Tropical Ecology. 18:725-742.
568	Valtonen et al. 2006	Invasive species	Invasion by Lupinus polyphyllus	Avg of total lepidoptera and plant SR in non-invaded vs. invaded sites	Plant, Invertebrate	Boreal forests	Palearctic	Finland	61.367	28.817	55.35	50.95	NA	NA	15	15	-0.0828319	Valtonen, A., J. Jantunen, and K. Saarinen. 2006. Flora and lepidoptera fauna adversely affected by invasive Lupinus polyphyllus along road verges. Biological Conservation. 133:389-396.
569	Van Bael et al. 2007	Land use change	Agriculture	Bird SR in forest vs. cacao plantation (averaged over 2 seasons)	Birds	Tropical and subtropical moist broadleaf forests	Neotropic	Panama	9.333	-82.717	4.5	5.69	2.7	3.13	100	90	0.234633	Van Bael, S.A., P. Bichier, I. Ochoa, R. Greenberg. Bird diversity in cacao farms and forest fragments of western Panama. Biodiversity and Conservation 16:2245-2256.
570	Vanderhoeven et al. 2005	Invasive species	Invasion by non-native plant species	Plant SR in average of 8 invaded vs. uninvaded at sites	Plant	Temperate broadleaf and mixed forests	Palearctic	Belgium	50.85	4.35	13.88	8	NA	NA	6	6	-0.551007	Vanderhoeven, S., N. Dassonville, and P. Meerts. 2005. Increased topsoil mineral nutrient concentrations under exotic invasive plants in Belgium. Plant and Soil 275:169-179.
571	Vanderwoude et al. 2000	Invasive species	Invasion by Pheidole megacephala	Ant SR in uninvaded vs. avg of 2 invaded zones	Invertebrates	Temperate broadleaf and mixed forests	Australasia	Australia	-25.58	152.33	20	6.5	NA	NA	1	1	-1.12393	Vanderwoude C, LA Lobry de Bruyn, APN House. 2000. Response of an open-forest ant community to invasion by the introduced ant, Pheidole megacephala. Austal Ecology 25:253-259.
572	Vasconcelos et al. 2006	Land use change	Habitat loss	Ant SR	Invertebrates	Tropical and subtropical moist broadleaf forests	Neotropic	Brazil	-2.5	-54.95	85.54	71.67	8.28	7.68	7	16	-0.176912	Vasconcelos, H.L., J.M.S. Vilhena, W.E. Magnusson, and A.L.K.M. Albernaz. 2006. Long term effects of forest fragmentation on Amazonian ant communities. Journal of Biogeography 33:1348-1356.
573	Venne et al. 2012	Land use change	Agriculture	Amphibian SR in grassland vs. cropland at last sampling date	Herpetofauna	Temperate grasslands, savannas, and shrublands	Nearctic	USA	34.48	-102.33	3.9	3.6	1.79	1.34	20	20	-0.0800427	Venne LS, JS Tsai, SB Cox, LM Smith, ST McMurry. 2012. Amphibian community richness in cropland and grassland playas in the Southern High Plains, USA. Wetlands 32:619-629.
574	Verdu et al. 2007	Land use change	Agriculture	Beetle SR in vegetated vs. grazed sites (avg of two scrublands)	Invertebrates	Deserts and xeric shrublands	Neotropic	Mexico	20.45	-98.69	8	15	NA	NA	1	1	0.628609	Verdu JR, CE Moreno, G Sanchez-Rojas, C Numa, E Galante, G Halffter. 2007. Grazing promotes dung beetle diversity in the xeric landscape of a Mexican Biosphere Reserve. Biological Conservation 140:308-317.
575	Vergara and Simonetti 2004	Land use change	Fragmentation, agriculture	Bird SR in native forest vs. avg of fragmented forest and plantations	Birds	Temperate broadleaf and mixed forests	Neotropic	Chile	-35.98	-72.68	8.5	10.6	2.78	3.09	11	19.5	0.220788	Vergara PM, JA Simonetti. 2004. Avian responses to fragmentation of the Maulino Forest in central Chile. Oryx 38:383-388.
576	Vieira et al. 2009	Land use change	Habitat loss	Avg small mammal SR range in continous vs. fragmented forest	Mammals	Tropical and subtropical moist broadleaf forests	Neotropic	Brazil	-22.033	-42.983	10.5	4	NA	NA	2	21	-0.965081	Vieira, M.V., N. Olifiers, A.C. Delciellos, V.Z. Antunes, L.R. Bernardo, C.E.V. Grell, R. Cerqueira. 2009. Land use vs. fragment size and isolation as determinants of small mammal composition and richness in Atlantic Forest remnants. Biological Conservation. 142:1191-1200.
577	Vilisics et al. 2007	Land use change	Human development	Isopod SR in natural forest vs. urban forest	Invertebrates	Temperate broadleaf and mixed forests	Palearctic	Denmark	55.433	11.567	6	6	NA	NA	4	4	0	Vilisics, F., Z. Elek, G.L. Lovei, and E. Hornung. 2007. Composition of terrestrial isopod assemblages along an urbanisation gradient in Denmark. Pedobiologia 51:45-53.
578	Villalpondo et al. 2009	Warming	Experimental warming	Insect SR in control vs. warmed treatments	Invertebrates	Temperate broadleaf and mixed forests	Nearctic	USA	35.917	-84.3	37.11	32.03	5.4	5.4	12	12	-0.147214	Villalpondo, S.N., R.S. Williams, and R.J. Norby. 2009. Elevated air temperature alters an old-field insect community in a multifactor climate change experiment. Global Change Biology. 15:930-942.
579	Vincent et a. 2014	Land use change	Human development	Plant SR in creek and natural pool habitats vs. ditched habitats	Plant	Temperate broadleaf and mixed forests	Nearctic	USA	43.82	-69.8	3.95	2.65	0.6	0.6	4	4	-0.399156	Vincent RE, DM Burdick, M Dionne. 2014. Ditching and ditch-plugging in New England salt marshes: effects on plant communities and self maintenance. Esuaries and Coasts 37:354-368.
580	Virkkala et al. 2014	Land use change	Logging	Bird SR in protected vs. non-protected habitat in southern Boreal (avg of forest, wetland, and mire sites)	Birds	Boreal forests	Palearctic	Finland	61.92	25.73	14.96	12.93	3.5	2.58	50	50	-0.14583	Virrkala R, J Poyry, RK Heikkinen, A Lehikoinen, J Vaklama. 2014. Protected areas alleviate climate change effects on northern bird species of conservation concern. Ecology and Evolution 4:2991-3003.
580	Virkkala et al. 2014	Land use change	Logging	Bird SR in protected vs. non-protected habitat in mid Boreal (avg of forest, wetland, and mire sites)	Birds	Boreal forests	Palearctic	Finland	64.78	27.08	13.7	11.96	2.69	2.44	50	50	-0.135828	Virrkala R, J Poyry, RK Heikkinen, A Lehikoinen, J Vaklama. 2014. Protected areas alleviate climate change effects on northern bird species of conservation concern. Ecology and Evolution 4:2991-3003.
580	Virkkala et al. 2014	Land use change	Logging	Bird SR in protected vs. non-protected habitat in northern Boreal (avg of forest, wetland, heath, and mire sites)	Birds	Boreal forests	Palearctic	Finland	69.17	26.68	8.39	7.83	2.26	2.69	50	50	-0.069078	Virrkala R, J Poyry, RK Heikkinen, A Lehikoinen, J Vaklama. 2014. Protected areas alleviate climate change effects on northern bird species of conservation concern. Ecology and Evolution 4:2991-3003.
581	Virtanen et al. 2015	Invasive species	Invasion by exotic vascular plants	Bryophyte SR in native vs. exotic dominated sites	Bryophyte	Mediterranean forests, woodlands, and scrub	Nearctic	USA	38.86	-122.44	7.01	4.5	NA	NA	20	20	-0.44326	Virtanen R, A Eskelinen, S Harrison. 2015. Bryophyte diversity in Californian grasslands in relation to substrate quality, exotic vascular plants and disturbance. Biodiversity Conservation 24:103-116.
582	Von Holle et al. 2006	Invasive species	Invasion by Robinia pseudoacacia	Plant SR (sum of native and non-native) in invaded vs. uninvaded sites	Plant	Temperate broadleaf and mixed forests	Nearctic	USA	41.9	-69.98	17.89	23.95	NA	NA	20	20	0.291726	Von Holle B, KA Joseph, EF Largay, RB Lohnes. 2006. Facilitations between the introduced nitrogen-fixing tree, Robinia pseudoacacia, and nonnative plant species in the glacial outwash upland ecosystem of cape cod, MA. Biodiversity and Conservation 15(7):2197-2215.
583	Walker et al. 2006	Land use change	Human development, logging	Lichen SR in avg of industrial sites vs. reference sites in Tundra	Lichen	Tundra	Palearctic	Russia	64.31	59.08	14.39	10.55	2.53	2.49	7	7	-0.310408	Walker TR, PD Crittenden, SD Young, T Prystina. 2006. An assessment of pollution impacts due to the oil and gas industries in the Pechora basin, north-eastern European Russia. Ecological Indicators 6:369-387.
583	Walker et al. 2006	Land use change	Human development, logging	Lichen SR in avg of industrial sites vs. reference sites in Boreal	Lichen	Boreal forests	Palearctic	Russia	63.74	53.72	15.31	17.65	1.77	2.09	7	7	0.14223	Walker TR, PD Crittenden, SD Young, T Prystina. 2006. An assessment of pollution impacts due to the oil and gas industries in the Pechora basin, north-eastern European Russia. Ecological Indicators 6:369-387.
584	Walker et al. 2009	Land use change	Agriculture + Urban	Plant SR in forest vs. avg of agriculture and urban sites	Plant	Deserts and xeric shrublands	Nearctic	USA	33.45	-112.067	33.31	17.79	1.69	1.6	1	1	-0.627221	Walker, J.S., N.B. Grimm, J.M. Briggs, C. Gries, and L. Dugan. 2009. Effects of urbanization on plant species diversity in central Arizona. Frontiers in Ecology and the Environment 7:465-470.
585	Walls et al. 2014	Land use change	Agriculture	Amphibian SR in forest vs. cultivated cropland	Herpetofauna	Temperate broadleaf and mixed forests	Nearctic	USA	32.32	-91.38	5.05	1.55	1.38	1.37	16	16	-1.18113	Walls SC, JH Waddle, SP Faulkner. 2014. Wetland reserve program enhances site occupancy and species richness in assemblages of anuran amphibians in the Mississippi Alluvial Valley, USA. Wetlands 34:197-207.
586	Wan et al. 2012	Nutrient addition	Nutrient addition	Plant SR in control vs. NP addition treatment	Plant	Temperate broadleaf and mixed forests	Palearctic	China	28.67	115.9	10	6.33	1.73	1.004	3	3	-0.457285	Wan K, Y Tao, R Li, J Pan, L Tang, F Chen. 2012, Influences of long-term different types of fertilization on weed community biodiversity in rice paddy fields. Weed Biology and Management 12:12-21.
587	Wang et al. 2009	Nutrient addition	Nutrient addition	Fungal SR in control vs. NP addition treatment	Fungi	Temperate broadleaf and mixed forests	Palearctic	China	37.62	121.18	23	12	NA	NA	1	1	-0.650588	Wang MY, LB Hu, WH Wang, ST Liu, M Li, Rj Liu. 2009. Influence of long-term fixed fertilization on diversity of arbuscular mycorrhizal fungi. Pedosphere 19:663-672.
588	Wang et al. 2010	Nutrient addition	Nutrient addition	Plant SR in control vs. nutrient addition plots	Plant	Montane grasslands and shrublands	Palearctic	China	37.533	101.25	22.11	23.7	0.8	0.8	12	12	0.0694451	Wang, C., R. Long, Q. Wang, W. Liu, Z. Jing, and L. Zhang. 2010. Fertilization and litter effects on the functional group biomass, species diversity of plants, microbial biomass, and enxyme activity of two alpine meadow communities. Plant and Soil. 331:377-389.
589	Wang et al. 2011	Nutrient addition	Nutrient addition	Fungi SR in control vs. NP addition sites	Fungi	Temperate broadleaf and mixed forests	Palearctic	China	35	114.4	27	22	NA	NA	1	1	-0.204794	Wang FY, JL Hu, XG Lin, SW Qin, JH Wang. 2011. Arbuscular mycorrhizal fungal community structure and diversity in response to long-term fertilization: a field case from China. World Journal of Microbiology and Biotechnology 27:67-74.
590	Wang et al. 2012	Warming	Experimental warming	Plant SR in control vs. warmed plots	Plant	Montane grasslands and shrublands	Palearctic	China	37.62	101.2	21.26	7.34	11.92	4.28	4	4	-1.06349	Wang S, J Duan, G Xu, Y Wang, Z Zhang, Y Rui, et al. 2012. Effects of warming and grazing on soil N availability, species composition, and ANPP in an alpine meadow. Ecology 93:2365-2376.
591	Wei et al. 2013	Nutrient addition	Nutrient addition	Plant SR in control vs. avg of 5 nutrient addition plots	Plant	Temperate grasslands, savannas, and shrublands	Palearctic	China	43.63	116.7	6	4.8	1.02879	0.96	6	6	-0.223144	Wei, C, Q, Yu, E Bai, X Lu, Q Li, J Xia, P Kardol W Liang, Z Wang, X Han. 2013. Nitrogen depostion weakens plant-microbe interactions in grassland ecosystems. Global Change Biology 19:3688-3697.
592	Weller and Ganzhorn 2004	Land use change	Urbanization	Beetle SR in rural vs. avg of urban and suburban sites	Invertebrates	Temperate broadleaf and mixed forests	Palearctic	Germany	53.61	9.93	13.67	8.67	3.21	1.8	3	3	-0.455335	Weller B, JU Ganzhorn. 2004. Carabid beetle community composition, body size, and fluctuating asymmetry along an urban-rural gradient. Basic Applied Ecology 5:193-201.
593	Wells et al. 2007	Land use change	Logging	Mammal SR in unlogged vs. logged forests	Mammal	Tropical and subtropical moist broadleaf forests	Indo-Malay	Malaysia	4.4	117.89	18.33	13.33	1.15	2.31	3	3	-0.318522	Wells K, EKV Kalko, MB Lakim, M Pfeiffer. 2007. Effects of rain forest logging on species richness and assemblage composition of small mammals in Southeast Asia. Journal of Biogeography 34:1087-1099.
594	White et al. 2000	Warming	Experimental warming	Plant SR in control vs. warmed treatments (avg of 3 sites)	Plant	Temperate broadleaf and mixed forests	Australasia	New Zealand	-37.983	176.817	6.23	5.36	1.92	0.89	5	5	-0.150412	White, T.A., B.D. Campbell, P.D. Kemp, and C.L. Hunt. 2000. Sensitivity of three grassland communities to simulated extreme temperature and rainfall events. Global Change Biology. 6:671-684
595	White et al. 2014a	Land use change	Human development	Plant SR (avg of trees, saplings, seedlings, and shrubs) in rural vs. avg of suburban and urban sites	Plant	Temperate broadleaf and mixed forests	Nearctic	USA	38.25	-85.77	1.78	1.94	0.94	1.09	14	14	0.0860746	White RJ, MM Carreiro, WC Zipperer. 2014. Woody plant communities along urban, suburban, and rural streams in Louisville, Kentucky, USA. Urban Ecosystems 17:1061-1094.
596	White et al. 2014b	Warming	Experimental warming	Plant SR in control vs. warmed plots (in ambient precipiration with no clipping) at Saskatchewan site	Plant	Temperate grasslands, savannas, and shrublands	Nearctic	Canada	49.3	-104.63	6.17	6.17	1.92	1.57	5	5	0	White SR, EW Bork, JF Cahill. 2014.Direct and indirect drivers of plant diversity responses to climate and clipping across northern temperate grassland. Ecology 95:3093-3103.
596	White et al. 2014b	Warming	Experimental warming	Plant SR in control vs. warmed plots (in ambient precipiration with no clipping) at Alberta site	Plant	Temperate grasslands, savannas, and shrublands	Nearctic	Canada	53	-111.53	7.57	6.8	1.23	2.77	5	5	-0.10727	White SR, EW Bork, JF Cahill. 2014.Direct and indirect drivers of plant diversity responses to climate and clipping across northern temperate grassland. Ecology 95:3093-3103.
596	White et al. 2014b	Warming	Experimental warming	Plant SR in control vs. warmed plots (in ambient precipiration with no clipping) at Manitoba site	Plant	Boreal forests	Nearctic	Canada	50.77	-100.58	10.52	11.46	2.26	2.97	5	5	0.0855845	White SR, EW Bork, JF Cahill. 2014.Direct and indirect drivers of plant diversity responses to climate and clipping across northern temperate grassland. Ecology 95:3093-3103.
597	Wiezik et al. 2013	Invasive species	Invasion by woody plant species	Ant SR in non-invaded area vs avg of 3 areas with differing levels of enroachment	Invertebrates	Temperate broadleaf and mixed forests	Palearctic	Slovakia	48.63	18.25	4.84	7.39	1.33	1.28	3	3	0.423213	Wiezik M, M Svitok, A Wiezikova, M Dovciak. 2013. Shrub enroachment alters composition and diversity of ant communities in abandoned grasslands of western Carpathians. Biodiversity and Conservation 22:2305-2320.
598	Willems et al. 1993	Nutrient addition	Nutrient addition	Plant SR in control vs. complete fertilization treatment at last sampling date in largest plot size	Plant	Temperate broadleaf and mixed forests	Palearctic	Netherlands	50.87	5.92	38.33	31.67	NA	NA	1	1	-0.190863	Willems JH, RK Peet, L Bik. 1993. Changes in chalk-grassland structure and species richness resulting from selective nutrient additions. Journal of Vegetation Science 4:203-212.
599	Williams-Guillen and Perfecto 2010	Land use change	Agriculture	Avg of tree and bat SR in forest vs. avg of three levels of agriculture	Plant, Mammal	Tropical and subtropical moist broadleaf forests	Neotropic	Mexico	15.17	-92.33	14.9	7.81	3.78	3.27	10	10	-0.645956	Williams-Guillen K, I Perfecto. 2010. Effects of agricultural intensification on the assemblage of leaf-nosed bats in a coffee landscape in Chapas, Mexico. Biotropica 42:605-613.
600	Wilson and Tilman 2002	Nutrient addition	Nutrient addition	Plant SR in control vs. avg of 3 levels of nutrient addition	Plant	Temperate broadleaf and mixed forests	Nearctic	USA	45.4	-93.2	9.33	4.84	3.76	2.07	14	7	-0.65632	Wilson SD, D Tilman. 2002. Quadratic variation in old-field species richness along gradients of disturbance and nitrogen. Ecology 83:492-504.
601	Wimp et al. 2010	Nutrient addition	Nutrient addition	Arthropod SR in control vs. nutrient addition treatments at last sampling date (avg of two intensities)	Invertebrates	Temperate broadleaf and mixed forests	Nearctic	USA	39.5	-74.317	21.67	28.68	4.04	3.29	14	14	0.280271	Wimp, G.M., S.M. Murphy, D.L. Finke, A.F. Huberty, and R.F. Denno. 2010. Increased primary productivity shifts the stucture and composition of a terrestrial arthropod community. Ecology 91(11):3303-3311.
602	Winfree et al. 2007	Land use change	Fragmentation, agriculture, urbanization	Bee SR in extensive forest sites vs. avg of fragmented forest, urbani, and agricultural sites	Invertebrates	Temperate broadleaf and mixed forests	Nearctic	USA	39.64	-74.81	72	75.67	NA	NA	1	1	0.0497157	Winfree R, T Griswold, C Kremen, 2007. Effect of human disturbance on bee communities in a forested ecosystem. Conservation Biology 21:213-223.
603	With and Pavuk 2012	Land use change	Fragmentation	Microarthropod SR in clumped vs. fragmented plots	Invertebrates	Temperate broadleaf and mixed forests	Nearctic	USA	41.367	-83.617	88.7	73	8.5	9.65	3	3	-0.1948	With, K.A., and D.M. Pavuk. 2012. Direct versus indirect effects of habitat fragmentation on community patterns in experimental landscapes. Oecologia 170:517-528.
604	Wood et al. 2015	Land use change	Human development	Bird SR in protected forest vs. adjacent non-protected habitats	Birds	Tropical and subtropical moist broadleaf forests	Palearctic	China	26.97	101.25	23	12	NA	NA	35	27	-0.650588	Wood EM, JS Brandt, AM Pidgeon, VC Radeloff. 2015. Habitat-occupancy associations and tree-species use patterns by breeding birds in Tibetan sacred forests. Biodiversity Conservation 24:129-148.
606	Wray and Elle 2015	Land use change	Urbanization	Avg of plant and pollinator SR in forest associated OS vs. urban associated OS	Plant, Invertebrate	Temperate coniferous forests	Nearctic	Canada	48.78	-123.73	0.8	1.32	0.46	0.47	4	4	0.500775	Wray JC, E Elizabeth. 2015. Flowering phenology and nesting resources influence pollinator community composition in a fragmented ecosystem. Landscape Ecology 30:261-272.
606	Wu et al. 2013	Nutrient addition	Nutrient addition	Plant SR in control vs. avg of 3 nutrient addition treatments	Plant	Tropical and subtropical moist broadleaf forests	Indo-Malay	China	26.5	117.72	16.05	8.39	4.54	3.76	3	3	-0.648668	Wu J, W Liu, H Fan, G Huang, S Wan, Y Yuan, C Ji. 2013. Asynchronous responses of soil microbial community and understory plant community to simulated nitrogen deposition in a subtropical forest. Ecology and Evolution 3:3895-3905.
607	Wu et al. 2014	Warming	Experimental warming	Mite SR in control vs. warmed plots in final sampling year	Invertebrates	Temperate grasslands, savannas, and shrublands	Palearctic	China	42.03	116.28	10	11	NA	NA	6	6	0.0953102	Wu T, F Su, H Han, Y Du, C Yu, S Wan. 2014. Responses of soil microarthropods to warming and increased precipitation in a semiarid temperate steppe. Applied Soil Ecology 84:200-207.
608	Wunderle et al. 2006	Land use change	Logging	Bird SR in uncut forest vs. logged forest	Bird	Tropical and subtropical moist broadleaf forests	Neotropic	Brazil	-3.03	-54.95	92	85	NA	NA	1	1	-0.0791373	Wunderle JM, LMP Henriques, MR Willig. 2006. Short-term responses of birds to forest gaps and understory: as assessment of reduced-impact logging in a lowland Amazon forest. Biotropica 38:235-255.
609	Wyckoff and Webb, 1996	Invasive species	Invasion by Acer platanoides	Understory SR under average of 2 native trees vs. invasive tree	Plant	Temperate broadleaf and mixed forests	Nearctic	USA	40.767	-74.433	16.5	16	NA	NA	16	16	-0.0307717	Wyckoff, P.H., and S.L. Webb. 1996. Understory influence of the invasive Norway maple (Acer platanoides). Bulletin of the Torrey Botanical Club. 123:197-205.
610	Wyss et al. 2013	Land use change	Agriculture	Invertebrate SR in native-wet prairie vs, avg of 2 agricultural dominated fields at last sampling date	Invertebrates	Temperate coniferous forests	Nearctic	USA	44.93	-122.93	26.2	12.55	3.79	4.27	10	10	-0.736039	Wyss LA, BD Dugger, AT Herlihy, WJ Gerth, JL Li. 2013. Effects of grass seed agriculture on aquatic invertebrate communities inhabiting seasonal wetlands of the Southern Willamette Valley, Oregon. Wetlands 33:921-937.
611	Xiao et al. 2013	Invasive species	Invasion by Chromolaena odorata and Ageratina adenophora	Nematode SR under avg of 2 native and 2 invaded plant species	Invertebrates	Tropical and subtropical moist broadleaf forests	Palearctic	China	24.53	101.02	22.5	20	NA	NA	20	10	-0.117783	Xiao, HF, DA Schaefer, YB Lei, et al. 2013. Influence of invasive plants on nematode communities under simulated CO2 enrichment. European Journal of Soil Biology 58:91-97
612	Xiao et al. 2014	Land use change	Agriculture	Nematode SR in forest vs. avg of 3 agriculture areas	Invertebrates	Tropical and subtropical moist broadleaf forests	Indo-Malay	China	21.13	99.93	42	32.67	NA	NA	5	5	-0.251212	Xiao HF, YH Tian, HP Zhou, XS Au, XD Yang, DA Schaefer. 2014. Intensive ribber cultivation degrades soil nematode communities in Xishuangbanna, southwest China. Soil Biology and Biochemistry 76:161-169.
613	Xin et al. 2013	Invasive species	Invasion by Eupatorium adenophorum	Fungal SR in non-invaded vs. avg of moderately and heavily invaded sites	Fungi	Tropical and subtropical moist broadleaf forests	Palearctic	China	24.96	102.62	6.8	5.75	1.73	1.21	3	3	-0.167723	Xin S, Gao C, LD Guo. 2013. Changes in Arbuscular Mycorrhizal Fungus Community Along an Exotic Plant Eupatorium adenophorum Invasion in a Chinese Secondary Forest. Journal of Microbiology 51(3):295–300.
614	Xu et al. 2009	Nutrient addition	Nutrient addition	Collembola SR in control vs. nutrient addition treatments (average of all soil depths)	Invertebrates	Temperate coniferous forests	Palearctic	Switzerland	47.067	8.7	6.62	4.89	1.54	1.83	5	5	-0.302903	Xu, G.L., P. Schleppi, M.H. Li, and S.L. Fei. 2009. Negative responses of Collembola in a forest soil (Alptal, Switzerland) under experimentally increased N deposition. Environmental Pollution 157:2030-2036.
615	Xu et al. 2012	Warming	Experimental warming	Collembola SR in ambient vs. warmed treatments (avg. of 2 soil types)	Invertebrates	Temperate broadleaf and mixed forests	Palearctic	France	47.35	6.433	4.5	3.84	2.39	1.07	3	3	-0.158605	Xu, G.L., T.M. Kuster, M.S. Gunthardt-Goerg, M. Dobbertin, and M.H. Li. 2012. Seasonal exposure to drought and air warming affects soil collembola and mites. PLoS One 7(8):e43102.
616	Yang et al. 2011	Nutrient addition	Nutrient addition	Plant SR in control vs, nutrient addition treatment	Plant	Temperate grasslands, savannas, and shrublands	Palearctic	China	42.03	116.28	11.82	11.26	1.68	1.22	4	4	-0.0485364	Yang H, Y Li, M Wu, Z Zhang, L Li, S Wan. 2011. Plant community responses to nitrogen addition and increased precipitation: the importance of water availability and species traits. Global Change Biology 17:2936-2944.
616	Yang et al. 2011	Warming	Experimental warming	Plant SR in control vs. warmed treatments at last sampling date	Plant	Temperate grasslands, savannas, and shrublands	Palearctic	China	42.033	116.283	10.68	9.07	0.59	1.22	6	6	-0.163401	Yang, H., M. Wu, W. Liu, Z. Zhang, N. Zhang, and S. Wan. 2011. Community structure and composition in response to climate change in a temperate steppe. Global Change Biology. 17:452-465.
617	Yang et al. 2012	Nutrient addition	Nutrient addition	Plant community SR in control vs. NP addition treatments in unmown plots	Plant	Temperate grasslands, savannas, and shrublands	Palearctic	China	42.03	116.17	13.77	10.45	1.78	1.12	4	4	-0.27589	Yang H, L Jiang, L Li, A Li, M Wu, S Wan. 2012. Diversity-dependent stability under mowing and nutrient addition: evidence from a 7-year grassland experiment. Ecology Letters 15:619-626.
618	Yang et al. 2013	Warming	Experimental warming	Fungal SR in control vs. warming treatments	Fungi	Montane grasslands and shrublands	Palearctic	China	37.62	101.2	7.25	12.27	2.86	4.34	4	4	0.526156	Yang W, Y Zheung, C Gao, X He, Q Ding, Y Kim, Y Rui, S Wang, LD Guo. 2013. The arbuscular mycorrhizal fungal community response to warming and grazing differs between soil and roots on the Qinghai-Tibetan Plateau. PLoS One 8:e76447.
619	Yang et al. 2014	Nutrient addition	Nutrient addition	Plant SR in control vs. avg of 5 nutrient addition plots	Plant	Temperate grasslands, savannas, and shrublands	Palearctic	China	42.03	116.28	18.63	16.7	1.08	1.9	10	10	-0.109364	Yang G, N Lui, W Lu, S Wang, H Kan, Y Zhang, L Xu, Y Chen. 2014. The interaction between arbuscular mycorrhizal fungi and soil phosphorus availability influences plant community productvity and ecosystem stability. Journal of Ecology 102:1072-1082.
620	Yang et al. 2015	Warming	Experimental warming	Plant SR in control vs, avg of two increased temperature treatments at last sampling date	Plant	Montane grasslands and shrublands	Palearctic	China	34.72	92.88	7.01	6.27	1.47	0.74	3	3	-0.111561	Yang Y, G Wang, K Klanderud, J Wang, G Liu. 2015. Plant community responses to five years of simulated climate warming in an alpine fen of the Qinghai-Tibetan plateau. Plant Ecology and Diversity 8:211-218.
621	Yanoviak et al. 2003	Land use change	Agriculture	Spider SR in primary vs. secondary forest in avg of 3 sites	Invertebrates	Tropical and subtropical moist broadleaf forests	Neotropic	Costa Rica	-10.33	-84.75	8.73	8.53	5.66	2.91	10	10	-0.023176	Yanoviak SP, G Kragh, NM Nadkarni. 2003. Spider assemblages in Costa Rican Cloud Forests: Effects of forest level and forest age. Studies on Neotropical Fauna and Environment 38:145-154.
622	Zartman, 2003	Land use change	Fragmentation	Bryophyte SR in control vs. average of 3 fragmentation intensities	Plant	Tropical and subtropical moist broadleaf forests	Neotropic	Brazil	-2.5	-60	30.05	22.45	2.35	1.3	8	2	-0.291572	Zartman, C.E. 2003. Habitat fragmentation impacts on epiphyllous bryophyte communities in central amazonia. Ecology 84(4):948-954.
623	Zavaleta et al. 2003	Nutrient addition	Nutrient addition	Plant SR in control vs. nutrient addition treatments	Plant	Temperate coniferous forests	Nearctic	USA	37.41	-122.23	10.35	9.86	NA	NA	8	8	-0.0485004	Zavaleta, E.S., M.R. Shaw, N.R. Chiariello, B.D. Thomas, E.E. Cleland, C.B. Field, and H.A. Mooney. 2003. Grassland response to three years of elevated temperature, CO2, precipitation, and nitrogen deposition. Ecological Monographs. 73(4):585-604.
623	Zavaleta et al. 2003	Warming	Experimental warming	Plant SR in control vs. warmed treatments	Plant	Temperate coniferous forests	Nearctic	USA	37.41	-122.23	10.35	10.74	NA	NA	8	8	0.0369886	Zavaleta, E.S., M.R. Shaw, N.R. Chiariello, B.D. Thomas, E.E. Cleland, C.B. Field, and H.A. Mooney. 2003. Grassland response to three years of elevated temperature, CO2, precipitation, and nitrogen deposition. Ecological Monographs. 73(4):585-604.
624	Zaviezo et al. 2006	Land use change	Fragmentation	Microarthropod SR in control vs. average of fragment treatments in last week of experiment	Invertebrates	Mediterranean forests, woodlands, and scrub	Neotropic	Chile	-33.567	-70.617	0.16	0.49	0.09	0.13	10	10	1.11923	Zaviezo, T., A.A. Grez, C.F. Estades, and A. Perez. 2006. Effects of habitat loss, habitat fragmentation, and isolation on the density, species richness, and distribution of ladybeetles in manipulated alfalfa landscapes. Ecological Entomology 31:646-656.
625	Zhang et al. 2011	Warming	Experimental warming	Plant SR in avg of control plots vs. avg of warming plots	Plant	Montane grasslands and shrublands	Palearctic	China	37.58	101.32	19	20.83	NA	NA	3	3	0.0919553	Zhang FW, YN Li, GM Cao, SP Wang, XQ Zhao, MY Du, QX Wang. 2011. Response of alpine plant community to simulated climate change: two year results of reciprocal translocation experiment. Polish Journal of Ecology 59:741-751.
626	Zhang et al. 2013	Nutrient addition	Nutrient addition	Bacterial SR in control vs NP treatment	Bacteria	Temperate grasslands, savannas, and shrublands	Palearctic	China	42.03	116.28	1911.64	1817.46	42.52	19.04	4	4	-0.0505216	Zhang X, Q Chen, X Han. 2013. Soil bacterial communities respond to mowing and nutrient addition in a steppe ecosystem. PLoS One 8:e84210.
627	Zhang et al. 2014a	Nutrient addition	Nutrient addition	Plant SR in control vs N addition treatment (avg) at last sampling date	Plant	Temperate grasslands, savannas, and shrublands	Palearctic	China	43.22	116.23	6.51	6.23	NA	NA	10	10	-0.0439631	Zhang Y, X Lu, F Isbell, C Stevens, X Han, N He, G Zhang, Q Yu, J Huang, X Han. 2014. Rapid plant species loss at high rates and at low frequency of N addition in temperate steppe. Global Change Biology 20:3520-3529.
628	Zhang et al. 2014b	Nutrient addition	Nutrient addition	Bacterial SR in control vs nutrient treatment	Bacteria	Temperate grasslands, savannas, and shrublands	Palearctic	China	42.03	116.28	1912.28	1858.48	46.78	32.74	4	4	-0.0285373	Zhang X, H Wei, Q Chen, X Han. 2014. The counteractive effects of nitrogen addition and watering on soil bacterial communities in a steppe ecosystems. Soil Biology and Biochemistry 72:26-34.
629	Zhang et al. 2014c	Land use change	Agriculture	Collembola SR in natural wetland vs. avg of 2 agricultural areas	Invertebrates	Flooded grasslands and savannas	Palearctic	China	47.22	133.22	7	5.5	NA	NA	5	5	-0.241162	Zhang B, L Change, Z Ni, MA Callaham, X Sun, D Wu. 2014. Effects of land use changes on winter-active Collembola in Sanjiang Plain of China. Applied Soil Ecology 83:51-58.
630	Zhang et al. 2015	Nutrient addition	Nutrient addition	Plant SR in control vs. nutrient addition treatments at last sampling date	Plant	Temperate grasslands, savannas, and shrublands	Palearctic	China	44.75	123.75	8.81	8	1.25	1.08	6	6	-0.0964459	Zhang T, R Guo, S Gao, J Guo, W Sun. 2015. Responses of plant community composition and biomass production to warming and nitrogen deposition in a temperate meadow ecosystem. PLoS One 10:e0123160.
631	Zhang et al. 2015	Warming	Experimental warming	Plant SR in control vs. warmed treatments at last sampling date	Plant	Temperate grasslands, savannas, and shrublands	Palearctic	China	44.75	123.75	8.81	10	1.25	1.25	6	6	0.126698	Zhang T, R Guo, S Gao, J Guo, W Sun. 2015. Responses of plant community composition and biomass production to warming and nitrogen deposition in a temperate meadow ecosystem. PLoS One 10:e0123160.
632	Zhao et al. 2013	Nutrient addition	Nutrient addition	Plant SR in control vs. NP addition plots	Plant	Deserts and xeric shrublands	Palearctic	China	44.37	87.92	6.52	6.5	0.71	2.13	6	6	-0.0030722	Zhao X, H XU, P Zhang, J Fu, W Tu, Q Zhang. 2013. The effects of nutrient addition on plant species diversity in desert grassland, Xinjiang, northwest China. Quaternary International 298:152-160.
633	Zhao et al. 2014	Nutrient addition	Nutrient addition	Nematode SR in control vs. NP addition treatments at last sampling date	Invertebrates	Tropical and subtropical moist broadleaf forests	Indo-Malay	China	21.45	110.9	3.11	2.81	0.42	0.65	5	5	-0.101438	Zhao J, F Wang, J Li, B Zou, X Wang, Z Li, S Fu. 2014. Effects of experimental nitrogen and/or phosphorus additions on soil nematode communities in a secondary tropical forest. Soil Biology and Biochemistry 75:1-10.
634	Zhou et al. 2006	Land use change	Agriculture	Plant SR in control vs. avg of grazing treatments	Plant	Montane grasslands and shrublands	Palearctic	China	37.48	101.2	23.5	22.3	3.39	2.42	10	10	-0.0524137	Zhou H, Y Tang, X Zhao, L Zhou. 2006. Long-term grazing alters species composition and biomass of a shrub meadow on the Qinghai-tibet plateau. Pakistan Journal of Botany 38:1069-2006.
635	Zhu and Zhu 2015	Nutrient addition	Nutrient addition	Plant SR in control vs. NP addition treatment	Plant	Temperate broadleaf and mixed forests	Palearctic	China	31.27	105.47	4.07	4.07	0.45	0.52	3	3	0	Zhu X, B Zhu, 2015. Diversity and abundance of soil fauna as influence by long-term fertilization in cropland of purple soil, China. Soil and Tillage Research 146:39-46.
636	Zhu et al. 2004	Land use change	Habitat loss	Plant SR in continous vs avg. of fragmented forests	Plant	Tropical and subtropical moist broadleaf forests	Indo-Malay	China	21.15	99.967	152	115	NA	NA	1	3	-0.278948	Zhu, H., Z.F. Xu, H. Wang, and B.G. Li. 2004. Tropical rainforest fragmentation and its ecological and species diversity changes in southern Yunnan. Biodiversity and Conservation. 13:1355-1372.
637	Zimmerman et al. 2011	Land use change	Logging	Bird SR in control vs. logged sites	Birds	Temperate broadleaf and mixed forests	Nearctic	Canada	48.19	-89.82	13	13.08	3.46	3.05	3	3	0.00613499	Zimmerman G, FW Bell, J Woodcock, A Palmer, J Paloniemi. 2011. Response of breeding songbirds to vegetation management in conifer plantaitons established in boreal mixedwoods. Forestry Chronicles 87:217-224.
638	Zschokke et al. 2000	Land use change	Fragmentation	Avg of grass, forb, and invertebrate SR in control vs. fragmented sites	Plant, Invertebrate	Temperate broadleaf and mixed forests	Palearctic	Switzerland	47.567	7.583	9.45	9.88	NA	NA	48	48	0.0444978	Zschokke S., C. Dolt, H.P. Rusterholz, P. Oggier, B. Braschler, G.H. Thommen, E. Ludin, A. Erhardt, and B. Baur. 2000. Short-term responses of plants and invertebrates to experimental small scale grassland fragmentation. Oecologia. 125:559-572.
